# Supplementary material for: Rare t(X;14)(q28;q32) translocation reveals link between MTCP1 and chronic lymphocytic leukemia
Source: Nat Commun. 2021 Nov 3;12:6338. doi: 10.1038/s41467-021-26400-x (PMC8566464; doi:10.1038/s41467-021-26400-x)
Supplement: Supplementary file 4 — Source Data [file 41467_2021_26400_MOESM4_ESM.xlsx]

## Sheet: Figure 1d
Figure 1d
ID	Cell Type	Sub-Group	Gene ID	Gene Name	Voom Transformed Counts per Million (CPM)
C001NBB1	B cell	Naïve B cell	ENSG00000214827	MTCP1	5.14
C005MY12	B cell	Naïve B cell	ENSG00000214827	MTCP1	3.3
S019EW11	B cell	Naïve B cell	ENSG00000214827	MTCP1	4.83
S019HQ11	B cell	Naïve B cell	ENSG00000214827	MTCP1	6.7
S019JM11	B cell	Naïve B cell	ENSG00000214827	MTCP1	4.63
S019KK11	B cell	Naïve B cell	ENSG00000214827	MTCP1	6
S01FY511	B cell	Naïve B cell	ENSG00000214827	MTCP1	3.67
S01GJV11	B cell	Naïve B cell	ENSG00000214827	MTCP1	3.94
S01NDF11	B cell	Naïve B cell	ENSG00000214827	MTCP1	3.57
C001NBB3	B cell	Memory B cell	ENSG00000214827	MTCP1	4.41
C001NBB4	B cell	Memory B cell	ENSG00000214827	MTCP1	5.14
S019MG11	B cell	Memory B cell	ENSG00000214827	MTCP1	3.82
S019NE11	B cell	Memory B cell	ENSG00000214827	MTCP1	4.33
S01TDS11	B cell	Memory B cell	ENSG00000214827	MTCP1	4.71
S00AXZ11	B cell	CLL B cell	ENSG00000214827	MTCP1	6.93
S00AYX11	B cell	CLL B cell	ENSG00000214827	MTCP1	10.19
S00B0N11	B cell	CLL B cell	ENSG00000214827	MTCP1	8.24
S00B1L11	B cell	CLL B cell	ENSG00000214827	MTCP1	7.07
S00B2J11	B cell	CLL B cell	ENSG00000214827	MTCP1	13.01
S00GPR11	B cell	CLL B cell	ENSG00000214827	MTCP1	9.69
S01FG411	B cell	CLL B cell	ENSG00000214827	MTCP1	7.62
C001NBB1	B cell	Naïve B cell	ENSG00000182712	CMC4	1.69
C005MY12	B cell	Naïve B cell	ENSG00000182712	CMC4	2.15
S019EW11	B cell	Naïve B cell	ENSG00000182712	CMC4	2.78
S019HQ11	B cell	Naïve B cell	ENSG00000182712	CMC4	3.47
S019JM11	B cell	Naïve B cell	ENSG00000182712	CMC4	3.23
S019KK11	B cell	Naïve B cell	ENSG00000182712	CMC4	2.58
S01FY511	B cell	Naïve B cell	ENSG00000182712	CMC4	2.77
S01GJV11	B cell	Naïve B cell	ENSG00000182712	CMC4	2.39
S01NDF11	B cell	Naïve B cell	ENSG00000182712	CMC4	2.64
C001NBB3	B cell	Memory B cell	ENSG00000182712	CMC4	2.57
C001NBB4	B cell	Memory B cell	ENSG00000182712	CMC4	2.01
S019MG11	B cell	Memory B cell	ENSG00000182712	CMC4	2.81
S019NE11	B cell	Memory B cell	ENSG00000182712	CMC4	1.82
S01TDS11	B cell	Memory B cell	ENSG00000182712	CMC4	3.26
S00AXZ11	B cell	CLL B cell	ENSG00000182712	CMC4	1.6
S00AYX11	B cell	CLL B cell	ENSG00000182712	CMC4	5.11
S00B0N11	B cell	CLL B cell	ENSG00000182712	CMC4	4.35
S00B1L11	B cell	CLL B cell	ENSG00000182712	CMC4	5.97
S00B2J11	B cell	CLL B cell	ENSG00000182712	CMC4	4.77
S00GPR11	B cell	CLL B cell	ENSG00000182712	CMC4	4.04
S01FG411	B cell	CLL B cell	ENSG00000182712	CMC4	4.87

## Sheet: Figure 2 & Sup. Figure 3a-e
Figure 2 & Sup. Figure 3a-e
Mouse ID	Transgenic Model	Time to Disease Onset or Death (Months)	Time to Death (Months)	Type of disease	Time from CLL Onset to Death (Months)	CLL Onset	Survival
Z2036	Eμ-MTCP1 (Z36)	12.0355	12.0355	T cell		0	1
Z2087	Eμ-MTCP1 (Z36)	5.75469	13.8112	CLL	8.05656	1	1
Z2089	Eμ-MTCP1 (Z36)	9.66787	10.2598	T cell		0	1
Z2095	Eμ-MTCP1 (Z36)	11.049	13.2851	CLL	2.23611	1	1
Z2112	Eμ-MTCP1 (Z36)	7.85926	12.9234	T cell		0	1
Z2136	Eμ-MTCP1 (Z36)	7.20158	12.5288	CLL	5.3272	1	1
Z2162	Eμ-MTCP1 (Z36)	7.00427	7.00427	None		0	1
Z2164	Eμ-MTCP1 (Z36)	7.00427	10.8188	CLL	3.81453	1	1
Z2212	Eμ-MTCP1 (Z36)	7.49753	8.68135	CLL	1.18382	1	1
Z2215	Eμ-MTCP1 (Z36)	8.71424	8.71424	T cell		0	1
Z2251-RT Y0407	Eμ-MTCP1 (Z36)	7.13581	16.1131	CLL	8.97731	1	1
Z2295	Eμ-MTCP1 (Z36)	7.5633	11.5094	CLL	3.94607	1	1
Z2296	Eμ-MTCP1 (Z36)	7.5633	7.95791	Myeloid		0	1
Z2297	Eμ-MTCP1 (Z36)	6.64255	9.96383	CLL	3.32128	1	1
Z2447	Eμ-MTCP1 (Z36)	6.47813	6.83986	CLL	0.361723	1	1
Z2448	Eμ-MTCP1 (Z36)	6.47813	8.71424	CLL	2.23611	1	1
Z2461	Eμ-MTCP1 (Z36)	6.93851	14.7649	CLL	7.82637	1	1
Z2462	Eμ-MTCP1 (Z36)	6.93851	6.97139	CLL	0.0328839	1	1
Z2465	Eμ-MTCP1 (Z36)	10.8517	14.732	CLL	3.8803	1	1
Z2496	Eμ-MTCP1 (Z36)	8.64847	14.6333	CLL	5.98487	1	1
Z2497	Eμ-MTCP1 (Z36)	7.49753	12.463	CLL	4.96547	1	1
Z2500	Eμ-MTCP1 (Z36)	6.57678	11.6409	CLL	5.06412	1	1
Z2502	Eμ-MTCP1 (Z36)	6.57678	7.69484	Myeloid		0	1
Z2551	Eμ-MTCP1 (Z36)	7.23446	11.2134	CLL	3.97895	1	1
Z2552	Eμ-MTCP1 (Z36)	5.55738	5.55738	None		0	1
Z2604	Eμ-MTCP1 (Z36)	8.68135	8.68135	None		0	1
Z2606	Eμ-MTCP1 (Z36)	7.69484	10.7202	CLL	3.02532	1	1
Z2607	Eμ-MTCP1 (Z36)	7.69484	14.2059	CLL	6.51102	1	1
Z2609	Eμ-MTCP1 (Z36)	4.7024	12.5945	CLL	7.89214	1	1
Z2611	Eμ-MTCP1 (Z36)	4.7024	12.5945	CLL	7.89214	1	1
Z2629	Eμ-MTCP1 (Z36)	12.3972	14.1401	CLL	1.74285	1	1
Z2648	Eμ-MTCP1 (Z36)	10.753	16.6064	CLL	5.85334	1	1
Z2713	Eμ-MTCP1 (Z36)	7.89214	11.8053	CLL	3.91319	1	1
Z2715	Eμ-MTCP1 (Z36)	4.63663	9.30615	CLL	4.66952	1	1
Z2717	Eμ-MTCP1 (Z36)	4.63663	9.50345	CLL	4.86682	1	1
Z2721	Eμ-MTCP1 (Z36)	7.82637	12.3972	CLL	4.57086	1	1
Z2722	Eμ-MTCP1 (Z36)	12.3972	15.0608	CLL	2.6636	1	1
Z2723	Eμ-MTCP1 (Z36)	5.45873	13.9428	CLL	8.48405	1	1
Z2724	Eμ-MTCP1 (Z36)	8.97731	10.9503	CLL	1.97304	1	1
Z2726	Eμ-MTCP1 (Z36)	6.83986	13.7784	CLL	6.93851	1	1
Z2730	Eμ-MTCP1 (Z36)	8.87866	13.877	T cell		0	1
Z2753	Eμ-MTCP1 (Z36)	7.89214	7.89214	CD19+/B220dim only		0	1
Z2766	Eμ-MTCP1 (Z36)	6.41236	8.45117	CLL	2.0388	1	1
Z2770	Eμ-MTCP1 (Z36)	8.51694	10.8188	CLL	2.30187	1	1
Z2780	Eμ-MTCP1 (Z36)	5.98487	5.98487	None		0	1
Z2844	Eμ-MTCP1 (Z36)	1.24959	1.24959	None		0	1
Z2896	Eμ-MTCP1 (Z36)	9.43768	10.4571	CLL	1.0194	1	1
Z2899	Eμ-MTCP1 (Z36)	9.37192	12.3644	CLL	2.99244	1	1
Z2913	Eμ-MTCP1 (Z36)	8.94443	10.7859	CLL	1.8415	1	1
Z2936	Eμ-MTCP1 (Z36)	6.60967	6.60967	None		0	1
Z2945	Eμ-MTCP1 (Z36)	6.21506	6.28083	CLL	0.0657678	1	1
Z2959	Eμ-MTCP1 (Z36)	6.11641	6.11641	None		0	1
Z2961	Eμ-MTCP1 (Z36)	6.7412	10.2927	CLL	3.55146	1	1
Z0001	Eμ-MTCP1 (Z36)	7.92502	7.92502	None		0	1
Z2020	Eμ-MTCP1 (Z20)	9.04308	11.9697	CLL	2.92667	1	1
Z2115	Eμ-MTCP1 (Z20)	10.1611	12.3644	T cell		0	1
Z2117	Eμ-MTCP1 (Z20)	9.37192	21.3417	T cell		0	1
Z2171	Eμ-MTCP1 (Z20)	9.63499	10.2269	T cell		0	1
Z2172	Eμ-MTCP1 (Z20)	17.4285	17.8231	CLL	0.394607	1	1
Z2173	Eμ-MTCP1 (Z20)	10.5229	13.5482	CLL	3.02532	1	1
Z2175	Eμ-MTCP1 (Z20)	9.63499	11.1805	T cell		0	1
Z2414	Eμ-MTCP1 (Z20)	7.39888	11.5751	T cell		0	1
Z2415	Eμ-MTCP1 (Z20)	14.5347	17.2641	T cell		0	1
Z2430	Eμ-MTCP1 (Z20)	16.6721	17.5929	T cell		0	1
Z2432	Eμ-MTCP1 (Z20)	16.6721	20.2565	CLL	3.58435	1	1
Z2433	Eμ-MTCP1 (Z20)	16.6721	17.5929	CLL	0.92075	1	1
Z2435	Eμ-MTCP1 (Z20)	7.69484	9.53634	T cell		0	1
Z2437	Eμ-MTCP1 (Z20)	12.5288	16.5406	T cell		0	1
Z2439	Eμ-MTCP1 (Z20)	15.4883	15.4883	None		0	1
Z2440	Eμ-MTCP1 (Z20)	12.5288	16.4091	T cell		0	1
Z2443	Eμ-MTCP1 (Z20)	10.5229	10.5229	None		0	1
Z2445	Eμ-MTCP1 (Z20)	11.5423	15.1266	T cell		0	1
Z2446	Eμ-MTCP1 (Z20)	9.47057	14.5018	T cell		0	1
Z2466	Eμ-MTCP1 (Z20)	7.99079	16.6393	T cell		0	1
Z2468	Eμ-MTCP1 (Z20)	7.99079	15.1266	T cell		0	1
Z2488	Eμ-MTCP1 (Z20)	10.6215	12.8905	T cell		0	1
Z2489	Eμ-MTCP1 (Z20)	8.84577	12.9563	T cell		0	1
Z2490	Eμ-MTCP1 (Z20)	11.8382	12.759	T cell		0	1
Z2491	Eμ-MTCP1 (Z20)	11.8382	14.0743	T cell		0	1
Z2492	Eμ-MTCP1 (Z20)	10.6873	14.0743	CLL	3.38704	1	1
Z2493	Eμ-MTCP1 (Z20)	13.6797	14.0743	T cell		0	1
Z2494	Eμ-MTCP1 (Z20)	12.8576	18.9411	T cell		0	1
Z2495	Eμ-MTCP1 (Z20)	8.84577	10.7859	CLL	1.94015	1	1
Z2526	Eμ-MTCP1 (Z20)	13.3838	17.4942	T cell		0	1
Z2527	Eμ-MTCP1 (Z20)	14.3045	15.9816	CLL	1.67708	1	1
Z2528	Eμ-MTCP1 (Z20)	13.3838	14.4032	T cell		0	1
Z2529	Eμ-MTCP1 (Z20)	14.3045	17.4942	T cell		0	1
Z2530	Eμ-MTCP1 (Z20)	6.24794	13.0549	CLL	6.80697	1	1
Z2531	Eμ-MTCP1 (Z20)	8.31963	13.0549	CLL	4.73528	1	1
Z2532	Eμ-MTCP1 (Z20)	13.3838	15.4226	T cell		0	1
M0228	Eμ-TCL1	9.17461	15.1924	CLL	6.01776	1	1
M0231	Eμ-TCL1	10.3256	18.5465	CLL	8.22098	1	1
M0232	Eμ-TCL1	9.27327	15.2581	CLL	5.98487	1	1
M0233	Eμ-TCL1	9.27327	13.1865	CLL	3.91319	1	1
M0262-RT 348	Eμ-TCL1	8.74712	10.8188	CLL	2.07169	1	1
M0273-RT 568	Eμ-TCL1	6.51102	15.0608	CLL	8.54982	1	1
M0322	Eμ-TCL1	5.78757	15.2253	CLL	9.43768	1	1
M0323	Eμ-TCL1	7.62907	9.70076	CLL	2.07169	1	1
M0948	Eμ-TCL1	5.7218	14.9293	CLL	9.2075	1	1
M0993	Eμ-TCL1	5.03124	10.8188	CLL	5.78757	1	1
M0703	Eμ-TCL1	5.55738	13.4824	CLL	7.92502	1	1
M0704	Eμ-TCL1	4.40645	11.8053	CLL	7.39888	1	1
M0748	Eμ-TCL1	4.37356	13.2193	CLL	8.84577	1	1
M0725	Eμ-TCL1	6.64255	12.7261	CLL	6.08353	1	1
M0622	Eμ-TCL1	4.47221	15.291	CLL	10.8188	1	1
M0619	Eμ-TCL1	10.2927	13.2851	CLL	2.99244	1	1
M0984	Eμ-TCL1	5.59027	15.587	CLL	9.99671	1	1
M0990	Eμ-TCL1	13.3509	13.3509	None		0	1
M0994	Eμ-TCL1	4.11049	16.8366	CLL	12.7261	1	1
M0825	Eμ-TCL1	7.03716	14.9622	CLL	7.92502	1	1
M0833	Eμ-TCL1	9.56922	13.8112	CLL	4.24203	1	1
M0835	Eμ-TCL1	6.80697	13.8112	CLL	7.00427	1	1
M0606	Eμ-TCL1	3.91319	14.9622	CLL	11.049	1	1
M0607	Eμ-TCL1	6.44525	11.8382	CLL	5.39296	1	1
M0800	Eμ-TCL1	6.44525	11.8382	CLL	5.39296	1	1
M0972	Eμ-TCL1	8.84577	12.7918	CLL	3.94607	1	1
M0403-RT 567-RT 1041	Eμ-TCL1	7.20158	16.9681	CLL	9.76652	1	1
M0229	Eμ-TCL1	9.17461	17.7244	CLL	8.54982	1	1
M0986	Eμ-TCL1	7.66195	13.9099	CLL	6.24794	1	1
M0234	Eμ-TCL1	3.28839	15.9816	CLL	12.6932	1	1
M0338	Eμ-TCL1	4.86682	14.3703	CLL	9.50345	1	1
M0121	Eμ-TCL1	4.40645	13.8441	CLL	9.43768	1	1
M0244	Eμ-TCL1	6.28083	14.1401	CLL	7.85926	1	1
Z2681	Wildtype		27.6883				0
Z2682	Wildtype		27.6883				0
Z2684	Wildtype		27.6883				0
Z2685	Wildtype		27.6883				0
Z2683	Wildtype		27.1621				1
Z2668	Wildtype		23.0516				1
Z2670	Wildtype		23.5778				1
Z2672	Wildtype		23.0845				1
Z2673	Wildtype		27.6883				0
Z2674	Wildtype		25.485				1
Z2675	Wildtype		22.6241				1
Z2671	Wildtype		23.0845				1
Z2676	Wildtype		27.6883				0
Z2677	Wildtype		27.6883				0
Z2678	Wildtype		27.6883				0
Z2679	Wildtype		27.6883				0
Z2680	Wildtype		27.6883				0
Z2967	Wildtype		24.6958				0
Z2968	Wildtype		24.6958				0
Z2969	Wildtype		24.6958				0
Z2970	Wildtype		23.9395				1
Z2966	Wildtype		18.7767				0
Z2971	Wildtype		32.851				1
Z2972	Wildtype		30.7136				1
Z2973	Wildtype		32.851				1
Z2974	Wildtype		32.851				1
Z2976	Wildtype		30.2532				1
Z2977	Wildtype		30.2532				1
Z2975	Wildtype		30.2532				1
D0521	Wildtype		34.3637				0
D0523	Wildtype		28.2144				1
untag I	Wildtype		34.3637				0
Z2980	Wildtype		34.3637				0
Z2981	Wildtype		30.7136				1
Z2978	Wildtype		29.3325				1
D0526	Wildtype		28.4446				0
Z2984	Wildtype		28.4446				0
Z2983	Wildtype		28.4446				0
Z2982	Wildtype		27.9513				1
Z2995	Wildtype		21.7034				0
Z2996	Wildtype		21.7034				0
Z2997	Wildtype		19.6646				1
Z2998	Wildtype		21.5061				0
Z2999	Wildtype		21.7034				0
Z2986	Wildtype		19.2371				0
Z2987	Wildtype		21.7034				0
Z2988	Wildtype		21.7034				0
Z2989	Wildtype		21.7034				0
Z2985	Wildtype		21.7034				0
Z2990	Wildtype		21.7034				0
Z2991	Wildtype		21.7034				0
Z2992	Wildtype		21.7034				0
Z2993	Wildtype		21.7034				0
Z2994	Wildtype		21.7034				0

## Sheet: Figure 4
Figure 4
					Week 1		Week 2		Week 3		Week 4		Week 5		Week 6		Week 7		Week 8		Week 9		Week 10		Week 11		Week 12		Week 13		Week 14		Week 15		Week 16		Week 17
Mouse ID	Treatment	Time Since Engraftment (Weeks)	Time on Treatment (Weeks)	Survival	CD19/CD5%	CD19/B220dim%	CD19/CD5%	CD19/B220dim%	CD19/CD5%	CD19/B220dim%	CD19/CD5%	CD19/B220dim%	CD19/CD5%	CD19/B220dim%	CD19/CD5%	CD19/B220dim%	CD19/CD5%	CD19/B220dim%	CD19/CD5%	CD19/B220dim%	CD19/CD5%	CD19/B220dim%	CD19/CD5%	CD19/B220dim%	CD19/CD5%	CD19/B220dim%	CD19/CD5%	CD19/B220dim%	CD19/CD5%	CD19/B220dim%	CD19/CD5%	CD19/B220dim%	CD19/CD5%	CD19/B220dim%	CD19/CD5%	CD19/B220dim%	CD19/CD5%	CD19/B220dim%
M2180	Vehicle	17.8571	10.7143	1	3.91	1.42	3.19	1.06	4.08	1.27	4.68	1	6.75	2.37	13.21	7.93	22.97	15.72	29.61	23.42	36.64	34.36	38.93	40.37	51.75	52.19	62.35	60.54	60.87	60.4	70.38	70.62	74.86	74.57	84.91	87.15	90.15	86.18
M2194	Vehicle	11.4286	6.28571	1	5.33	2.7	3.82	1.96	8.99	6.78	10.48	7.13	23.97	20.89	38.54	37.41	48.51	48.27	57.77	59.67	48.71	50.14	56.87	60.65	76.56	70.45
M2190	Vehicle	10	4.85714	1	4.52	1.62	3.79	1.85	6.22	4.12	11.86	9.36	32.64	29.18	37.36	35.38	55.56	49.73	58.86	60.41	51.13	56.82	68.82	72.49
M2195	Vehicle	11.5714	5.42857	1	2.68	1.79	3.54	1.83	5.01	3.01	7.8	4.5	16.22	12.28	25.06	23.12	39.95	37.2	48.23	47.97	37.61	39.93	39.44	41.33	38.02	37.13
M2090	Vehicle	5	0.857143	1	3.59	2.51	4.44	2.37	15.96	13.19	30.93	19.27
M2189	Vehicle	7.28571	2.14286	1	4.41	1.25	3.99	1.27	7.76	3.57	13.49	6.77	27.8	21.14	44.2	37.26	57.17	50.56
E4995	Vehicle	10	3.85714	1	0.95	2.29	2.94	1.12	10.3	2.69	15.27	7.2	18.02	16.52	38.02	31.68	56.43	46.91	38.52	40.12	49.44	43.15
M2091	Vehicle	15.4286	8.28571	1	5.25	2.44	3.55	1.76	6.15	1.68	6.5	1.88	8.65	5.98	17.7	11.7	33.42	25.83	29.3	31.04	46.28	46.15	58.43	59.35	61.67	60.12	66.91	63.98	72.57	70	84.57	81.22	84.47	82.67
M2083	Vehicle	14.4286	9.28571	1	3.26	1.61	3.05	1.65	5.77	4.2	19.36	13.31	21.49	20.52	40.26	33.44	55.73	49.03	40.23	41.76	57.66	53.82	75.33	77.33	86.16	86.69	87.68	85.04	83.86	81.1	85.31	79.58

## Sheet: Figure 5a
Figure 5a
IgHv Gene Usage
Eµ-MTCP1 I		Eµ-MTCP1 II		Eµ-MTCP1 III		Eµ-TCL1 I		Eµ-TCL1 II		Eµ-TCL1 III		Wildtype I		Wildtype II		Wildtype III
IGHV1-55	0.6612	IGHV12-3	0.9492	IGHV5-4	0.7269	IGHV1-50	0.7082	IGHV1-15	0.8096	IGHV12-3	0.9716	IGHV5-4	0.0706	IGHV5-17	0.0602	IGHV5-17	0.1498
IGHV1-50	0.1383	IGHV2-3	0.011	IGHV5-12	0.1341	IGHV1-55	0.0616	IGHV12-3	0.1046	IGHV11-2	0.0092	IGHV6-3	0.0399	IGHV4-1	0.0522	IGHV1-53	0.0596
IGHV1-61	0.0419	IGHV1-82	0.0049	IGHV14-1	0.0656	IGHV1-61	0.0373	IGHV1-7	0.0273	IGHV5-12	0.0054	IGHV1-53	0.0381	IGHV1-53	0.0396	IGHV3-6	0.0431
IGHV1-62-3	0.0289	IGHV7-3	0.0047	IGHV5-15	0.0208	IGHV1-19	0.0324	IGHV11-2	0.0065	IGHV6-3	0.0033	IGHV3-6	0.0379	IGHV1-80	0.0366	IGHV6-3	0.0282
IGHV1-19	0.0226	IGHV1-78	0.0041	IGHV5-17	0.0109	IGHV1-36	0.0322	IGHV1-5	0.0059	IGHV5-17	0.0011	IGHV4-1	0.0317	IGHV6-3	0.0357	IGHV1-18	0.0265
IGHV1-36	0.0202	IGHV5-12	0.0036	IGHV7-1	0.0068	IGHV14-2	0.0253	IGHV1-55	0.0049	IGHV11-1	0.0008	IGHV1-80	0.0274	IGHV1-26	0.0328	IGHV5-4	0.0257
IGHV1-18	0.0144	IGHV11-2	0.002	IGHV5-12-4	0.0058	IGHV1-62-3	0.0215	IGHV1-23	0.0028	IGHV1-26	0.0008	IGHV1-72	0.0259	IGHV9-3	0.0292	IGHV1-75	0.0249
IGHV1-59	0.014	IGHV6-3	0.0013	IGHV5-16	0.0048	IGHV1-59	0.013	IGHV1-50	0.0025	IGHV5-15	0.0008	IGHV8-5	0.0256	IGHV5-9-1	0.0281	IGHV9-3	0.0247
IGHV1-52	0.011	IGHV4-1	0.0013	IGHV1-62-2	0.0039	IGHV1-18	0.0128	IGHV1-19	0.0021	IGHV5-5	0.0006	IGHV5-17	0.0254	IGHV8-12	0.0268	IGHV1-55	0.0243
IGHV5-4	0.005	IGHV5-15	0.0012	IGHV5-6	0.0037	IGHV1-62-2	0.0126	IGHV1-18	0.0018	IGHV1-50	0.0005	IGHV5-16	0.025	IGHV2-9-1	0.0247	IGHV1-26	0.0223
Others	0.0424	Others	0.0167	Others	0.0168	Others	0.0431	Others	0.0319	Others	0.0059	Others	0.6526	Others	0.6341	Others	0.5709
IgKv Gene Usage
Eµ-MTCP1 I		Eµ-MTCP1 II		Eµ-MTCP1 III		Eµ-TCL1 I		Eµ-TCL1 II		Eµ-TCL1 III		Wildtype I		Wildtype II		Wildtype III
IGKV12-89	0.9719	IGKV4-91	0.9779	IGKV4-91	0.7986	IGKV10-94	0.9347	IGKV8-30	0.656	IGKV4-91	0.9321	IGKV1-117	0.0916	IGKV6-15	0.0648	IGKV3-4	0.129
IGKV4-91	0.0044	IGKV8-19	0.0044	IGKV19-93	0.1792	IGKV8-30	0.0422	IGKV4-91	0.1938	IGKV5-43	0.0404	IGKV6-15	0.0461	IGKV1-117	0.0536	IGKV10-96	0.0482
IGKV12-44	0.0026	IGKV6-20	0.0024	IGKV5-39	0.0051	IGKV6-29	0.0055	IGKV6-29	0.0716	IGKV14-126	0.0098	IGKV1-110	0.0364	IGKV1-110	0.0466	IGKV5-39	0.0472
IGKV6-20	0.0024	IGKV14-126	0.0017	IGKV3-11	0.0036	IGKV10-95	0.0036	IGKV14-126	0.0128	IGKV6-20	0.0039	IGKV8-27	0.0358	IGKV3-4	0.0435	IGKV1-110	0.0357
IGKV6-15	0.0018	IGKV14-111	0.0012	IGKV6-25	0.001	IGKV6-20	0.0013	IGKV4-86	0.0085	IGKV12-44	0.0025	IGKV1-135	0.0352	IGKV6-23	0.0412	IGKV6-15	0.0356
IGKV8-27	0.0016	IGKV1-117	0.0011	IGKV2-109	0.0009	IGKV3-11	0.0011	IGKV3-11	0.0047	IGKV6-15	0.0023	IGKV6-23	0.0329	IGKV6-20	0.0383	IGKV1-117	0.0347
IGKV17-121	0.001	IGKV1-110	0.0009	IGKV12-44	0.0008	IGKV12-89	0.0009	IGKV4-81	0.0039	IGKV12-89	0.0011	IGKV10-96	0.029	IGKV8-27	0.0377	IGKV4-59	0.0285
IGKV3-11	0.0008	IGKV5-39	0.0007	IGKV1-110	0.0007	IGKV14-126	0.0008	IGKV12-89	0.003	IGKV3-11	0.0009	IGKV8-30	0.0269	IGKV5-39	0.0376	IGKV14-126	0.0265
IGKV4-59	0.0007	IGKV12-89	0.0007	IGKV6-20	0.0006	IGKV6-15	0.0005	IGKV5-39	0.0028	IGKV10-94	0.0007	IGKV4-59	0.026	IGKV1-135	0.032	IGKV6-23	0.0262
IGKV14-126	0.0006	IGKV6-15	0.0005	IGKV14-126	0.0005	IGKV4-91	0.0004	IGKV8-19	0.0024	IGKV4-77	0.0005	IGKV8-24	0.0233	IGKV10-96	0.0318	IGKV4-57	0.0246
Others	0.0121	Others	0.0085	Others	0.0089	Others	0.0091	Others	0.0406	Others	0.0058	Others	0.6168	Others	0.5729	Others	0.5637
IgLv Gene Usage
Eµ-MTCP1 I		Eµ-MTCP1 II		Eµ-MTCP1 III		Eµ-TCL1 I		Eµ-TCL1 II		Eµ-TCL1 III		Wildtype I		Wildtype II		Wildtype III
IGLV1	0.83997	IGLV1	0.93315	IGLV1	0.90244	IGLV1	0.91767	IGLV1	0.98534	IGLV1	0.79764	IGLV1	0.6172	IGLV1	0.65981	IGLV1	0.63037
IGLV3	0.12596	IGLV2	0.04013	IGLV3	0.07012	IGLV3	0.06769	IGLV3	0.00831	IGLV3	0.18316	IGLV2	0.30255	IGLV2	0.21153	IGLV2	0.30545
IGLV2	0.03406	IGLV3	0.02672	IGLV2	0.02744	IGLV2	0.01464	IGLV2	0.00635	IGLV2	0.0192	IGLV3	0.08025	IGLV3	0.12866	IGLV3	0.06417

## Sheet: Figure 5b-d,f; Sup. Figure 5b-c
Figure 5b-d, f; Sup. Figure 5b-c
		Normalized Transcript Abundance									Eµ-MTCP1_vs_WT_basemean	Eµ-MTCP1_vs_WT_Log2FC	Eµ-MTCP1_vs_WT_lfcSE	Eµ-MTCP1_vs_WT_stat	Eµ-MTCP1_vs_WT_p-value	Eµ-MTCP1_vs_WT_-Log(p-value)	Eµ-MTCP1_vs_WT_padj	Eµ-MTCP1_vs_WT_-Log(padj)	Significant_Eµ-MTCP1	Significant_WT	Eµ-TCL1_vs_WT_basemean	Eµ-TCL1_vs_WT_Log2FC	Eµ-TCL1_vs_WT_lfcSE	Eµ-TCL1_vs_WT_stat	Eµ-TCL1_vs_WT_p-value	Eµ-TCL1_vs_WT_-Log(p-value)	Eµ-TCL1_vs_WT_padj	Eµ-TCL1_vs_WT_-Log(padj)	Significant_Eµ-TCL1	Significant_WT	Eµ-TCL1_vs_Eµ-MTCP1_basemean	Eµ-TCL1_vs_Eµ-MTCP1_Log2FC	Eµ-TCL1_vs_Eµ-MTCP1_lfcSE	Eµ-TCL1_vs_Eµ-MTCP1_stat	Eµ-TCL1_vs_Eµ-MTCP1_p-value	Eµ-TCL1_vs_Eµ-MTCP1_-Log(p-value)	Eµ-TCL1_vs_Eµ-MTCP1_padj	Eµ-TCL1_vs_Eµ-MTCP1_-Log(padj)	Significant_Eµ-TCL1	Significant_Eµ-MTCP1
		Eµ-MTCP1			Eµ-TCL1			Wildtype
Gene ID	Gene Name	Z2551	Z2606	Z2641	B4376	B4437	C1594	Z2754	Z2755	Z2785
ENSG00000182712.15	hCMC4	5.84852	5.84852	5.84852	5.84852	5.84852	5.84852	5.84852	5.84852	5.84852	0					#NUM!		#NUM!	#NUM!	#NUM!	0					#NUM!		#NUM!	#NUM!	#NUM!	0					#NUM!		#NUM!	#NUM!	#NUM!
ENSG00000185515.14	hBRCC3	5.84852	5.84852	5.84852	5.84852	5.84852	5.84852	5.84852	5.84852	5.84852	0					#NUM!		#NUM!	#NUM!	#NUM!	0					#NUM!		#NUM!	#NUM!	#NUM!	0					#NUM!		#NUM!	#NUM!	#NUM!
ENSG00000213231.12	hTCL1B	5.84852	5.84852	5.84852	5.84852	5.84852	5.84852	5.84852	5.84852	5.84852	0					#NUM!		#NUM!	#NUM!	#NUM!	0					#NUM!		#NUM!	#NUM!	#NUM!	0					#NUM!		#NUM!	#NUM!	#NUM!
ENSG00000100721.10	hTCL1A	6.62316	6.51928	6.96095	15.5583	15.6002	14.9328	6.47766	6.0367	6.27714	14326.6	2.01023	0.600265	3.34891	0.000811315	3.09081	0.00996935	2.00133	MTCP1		14326.6	13.0785	0.548891	23.8271	1.75007e-125	124.757	2.22119e-121	120.653	TCL1		14326.6	11.0682	0.532953	20.7678	8.47097e-96	95.0721	1.05049e-91	90.9786	TCL1
ENSG00000214827.9	hMTCP1	12.1259	12.2997	11.1239	5.84852	6.10577	5.84852	6.16254	6.13664	6.19083	1267.81	10.4447	0.612311	17.0578	3.05757e-65	64.5146	1.89584e-61	60.7222	MTCP1		1267.81	-2.08001	1.19131	-1.74599	0.0808131	1.09252	0.275646	0.559648			1267.81	-12.5247	1.09003	-11.4903	1.47624e-30	29.8308	9.15341e-27	26.0384		MTCP1
ENSMUSG00000040972.8	Igsf21	8.21866	8.43679	7.90057	6.89003	6.74767	7.08774	5.84852	5.84852	5.84852	74.6585	10.1473	1.25307	8.09797	5.58837e-16	15.2527	7.2189e-14	13.1415	MTCP1		74.6585	7.62277	1.25961	6.0517	1.43326e-09	8.84368	7.64323e-08	7.11672	TCL1		74.6585	-2.52455	0.450669	-5.60177	2.12171e-08	7.67331	3.75876e-05	4.42496		MTCP1
ENSMUSG00000011632.7	Pinlyp	9.49278	8.4534	6.66776	6.97444	7.03283	7.13365	6.35204	6.08157	6.39601	113.052	5.71193	0.900657	6.34196	2.26865e-10	9.64423	1.42089e-08	7.84744	MTCP1		113.052	2.92724	0.908078	3.22356	0.00126607	2.89754	0.0139852	1.85433			113.052	-2.78468	0.84299	-3.30334	0.000955395	3.01982	0.0888275	1.05145		MTCP1
ENSMUSG00000017466.9	Timp2	7.31552	8.00359	7.52903	6.61209	6.77455	6.80507	6.42027	6.59071	6.47602	45.5391	3.08635	0.522854	5.9029	3.57167e-09	8.44713	1.77881e-07	6.74987	MTCP1		45.5391	0.895471	0.546415	1.63881	0.101253	0.994593	0.316527	0.499589			45.5391	-2.19088	0.505799	-4.33153	1.48077e-05	4.82951	0.00519875	2.2841		MTCP1
ENSMUSG00000027603.15	Ggt7	7.49956	7.45829	7.55176	6.35209	6.22261	6.72475	6.23106	6.24415	6.43532	33.8509	3.82142	0.702124	5.44266	5.24903e-08	7.27992	2.07966e-06	5.68201	MTCP1		33.8509	0.873153	0.716656	1.21837	0.223083	0.651534	0.495687	0.304793			33.8509	-2.94827	0.678794	-4.34339	1.40299e-05	4.85294	0.00511721	2.29097		MTCP1
ENSMUSG00000032875.8	Arhgef17	8.74288	9.12416	8.91001	6.12011	6.03135	5.84852	5.84852	5.84852	6.18777	127.614	8.71067	0.907618	9.59728	8.20786e-22	21.0858	2.16565e-19	18.6644	MTCP1		127.614	0.118416	1.23098	0.0961967	0.923364	0.0346269	0.970122	0.0131738			127.614	-8.59225	0.913128	-9.40969	4.9761e-21	20.3031	2.05695e-17	16.6868		MTCP1
ENSMUSG00000040867.13	Begain	7.65579	7.19839	8.49522	6.66163	6.87769	6.70465	6.52238	6.78741	6.78057	60.5744	2.70886	0.602767	4.49404	6.98843e-06	5.15562	0.000171611	3.76546	MTCP1		60.5744	0.165406	0.623689	0.265205	0.790851	0.101905	0.914159	0.0389784			60.5744	-2.54345	0.609208	-4.17502	2.9796e-05	4.52584	0.0090122	2.04517		MTCP1
ENSMUSG00000061666.6	Gdpd1	6.94452	6.9205	7.06582	6.26724	6.31652	6.11972	6.20179	6.13842	5.84852	14.5064	4.19234	0.88719	4.72541	2.29648e-06	5.63894	6.4141e-05	4.19286	MTCP1		14.5064	1.10784	0.957483	1.15703	0.24726	0.606846	0.524086	0.280598			14.5064	-3.0845	0.792867	-3.89032	0.000100113	3.99951	0.0197332	1.7048		MTCP1
ENSMUSG00000071064.15	Zfp827	7.72252	7.99183	7.85799	6.39016	7.03894	7.08651	6.68169	6.73404	7.18308	65.0019	2.08529	0.613559	3.39868	0.000677107	3.16934	0.0086121	2.06489	MTCP1		65.0019	0.0206477	0.625079	0.0330321	0.973649	0.0115976	0.991042	0.00390784			65.0019	-2.06464	0.611427	-3.37676	0.000733446	3.13463	0.0764325	1.11672		MTCP1
ENSMUSG00000097148.2	Gm3839	8.42816	8.62956	7.49537	6.75856	6.48989	6.88104	6.8236	6.82422	6.64415	83.3781	3.07001	0.544138	5.64198	1.68109e-08	7.77441	7.3665e-07	6.13274	MTCP1		83.3781	-0.146404	0.568336	-0.257602	0.796714	0.0986974	0.916597	0.0378216			83.3781	-3.21642	0.547646	-5.87317	4.27535e-09	8.36903	1.06037e-05	4.97454		MTCP1
ENSMUSG00000051314.11	Ffar2	6.1198	6.56309	6.93724	6.02973	6.19272	5.84852	7.63536	7.85655	7.85812	46.3674	-2.82697	0.801446	-3.52733	0.000419775	3.37698	0.00579692	2.2368		WT	46.3674	-6.36034	1.00871	-6.30542	2.8742e-10	9.54148	1.69671e-08	7.77039		WT	46.3674	-3.53338	1.0335	-3.41886	0.00062884	3.20146	0.0698891	1.15559		MTCP1
ENSMUSG00000076580.3	Igkv8-27	7.95443	7.2922	6.42771	6.63415	6.705	6.4581	11.0605	10.8498	10.8637	641.244	-4.64656	0.606482	-7.6615	1.83779e-14	13.7357	2.05867e-12	11.6864		WT	641.244	-6.80079	0.63118	-10.7747	4.53132e-27	26.3438	1.98316e-24	23.7026		WT	641.244	-2.15423	0.639956	-3.36621	0.000762089	3.11799	0.0774645	1.1109		MTCP1
ENSMUSG00000076613.4	Ighg2b	8.50539	8.90564	7.02534	6.91266	6.47056	7.01925	12.8148	12.8291	14.162	3691.17	-5.60024	0.849785	-6.59018	4.39279e-11	10.3573	3.20441e-09	8.49425		WT	3691.17	-8.60201	0.86162	-9.98352	1.79963e-23	22.7448	5.19111e-21	20.2847		WT	3691.17	-3.00177	0.86362	-3.4758	0.00050934	3.29299	0.059588	1.22484		MTCP1
ENSMUSG00000076614.7	Ighg1	7.06524	6.71354	7.48328	6.03734	6.16095	5.84852	8.79939	10.6397	11.8489	616.13	-5.19816	0.990376	-5.24867	1.532e-07	6.81474	5.52142e-06	5.25795		WT	616.13	-10.476	1.22341	-8.56295	1.10017e-17	16.9585	1.58674e-15	14.7995		WT	616.13	-5.27787	1.22979	-4.29167	1.77333e-05	4.75121	0.00594354	2.22595		MTCP1
ENSMUSG00000095210.2	Ighv5-9-1	7.01087	7.1492	7.25786	6.19402	6.45055	5.84852	8.45677	9.60065	8.82803	157.787	-3.07931	0.541249	-5.68927	1.27585e-08	7.8942	5.71183e-07	6.24322		WT	157.787	-6.48215	0.650011	-9.97238	2.01343e-23	22.6961	5.67877e-21	20.2457		WT	157.787	-3.40284	0.661007	-5.14797	2.63322e-07	6.57951	0.000204091	3.69018		MTCP1
ENSMUSG00000006154.13	Eps8l1	8.11516	7.13743	8.33233	6.91738	6.2685	5.96855	7.70054	7.80111	8.06824	97.3188	0.164416	0.918831	0.178941	0.857984	0.0665207	0.940249	0.0267569			97.3188	-3.37126	0.921149	-3.65984	0.000252374	3.59795	0.00375514	2.42537		WT	97.3188	-3.53567	0.927263	-3.81302	0.000137278	3.8624	0.0243198	1.61404		MTCP1
ENSMUSG00000016494.9	Cd34	6.23724	6.27557	6.73787	5.84852	5.84852	5.84852	6.31016	7.20283	6.64336	12.2664	-1.29797	1.16315	-1.11591	0.264461	0.577639	0.533091	0.273198			12.2664	-7.20666	1.63207	-4.41565	1.00708e-05	4.99693	0.000243484	3.61353		WT	12.2664	-5.90869	1.6483	-3.58471	0.000337454	3.47179	0.0440502	1.35605		MTCP1
ENSMUSG00000024681.11	Ms4a3	6.31026	6.67641	8.67913	6.27364	6.28291	6.31533	7.12561	8.48582	6.81785	74.7003	0.000307905	1.08483	0.000283827	0.999774	9.83621e-05	1	0			74.7003	-4.3238	1.13679	-3.80352	0.000142652	3.84572	0.00234922	2.62908		WT	74.7003	-4.32411	1.13743	-3.80164	0.000143739	3.84243	0.0245095	1.61067		MTCP1
ENSMUSG00000024913.16	Lrp5	6.5718	6.43175	6.49147	5.84852	6.01649	5.84852	6.49632	6.312	6.47334	7.28236	0.329331	0.9181	0.358709	0.719813	0.14278	0.870606	0.0601784			7.28236	-4.85562	1.46452	-3.3155	0.00091479	3.03868	0.0107917	1.96691		WT	7.28236	-5.18495	1.47374	-3.51823	0.000434437	3.36207	0.0528181	1.27722		MTCP1
ENSMUSG00000032101.6	Ddx25	7.22689	7.09294	7.06788	6.50067	6.52594	6.477	7.4251	7.30896	7.73273	48.3658	-0.790618	0.40512	-1.95156	0.0509899	1.29252	0.202734	0.693074			48.3658	-2.80626	0.450469	-6.22963	4.67541e-10	9.33018	2.661e-08	7.57496		WT	48.3658	-2.01564	0.459936	-4.38243	1.17363e-05	4.93047	0.00508741	2.2935		MTCP1
ENSMUSG00000034109.15	Golim4	6.95452	6.72777	7.29511	6.21872	6.37253	6.2694	6.94623	7.19865	6.95809	29.1192	-0.0721239	0.569169	-0.126718	0.899164	0.0461613	0.958938	0.0182096			29.1192	-2.91985	0.647548	-4.50908	6.51083e-06	5.18636	0.000165935	3.78006		WT	29.1192	-2.84772	0.652744	-4.3627	1.28468e-05	4.8912	0.00508741	2.2935		MTCP1
ENSMUSG00000035877.17	Zhx3	6.62782	7.33316	7.81663	6.2179	6.22502	6.46554	7.25306	7.18634	6.55707	39.2944	0.712915	0.795722	0.895934	0.370288	0.431461	0.633972	0.19793			39.2944	-2.76366	0.821451	-3.36436	0.000767201	3.11509	0.00943538	2.02524		WT	39.2944	-3.47658	0.819547	-4.24207	2.2147e-05	4.65469	0.00686611	2.16329		MTCP1
ENSMUSG00000037286.15	Stag1	7.83901	8.69332	9.44191	7.27608	7.30135	7.72249	9.39279	9.19471	7.74994	267.795	-0.184454	0.606925	-0.303916	0.761192	0.118506	0.892777	0.049257			267.795	-2.2882	0.606749	-3.77125	0.000162431	3.78933	0.00260629	2.58398		WT	267.795	-2.10375	0.608307	-3.45837	0.000543455	3.26484	0.0624017	1.2048		MTCP1
ENSMUSG00000040040.16	Ift88	6.45732	7.2281	7.21412	6.44653	6.36423	6.24697	7.93382	7.11267	7.76286	50.2215	-1.3663	0.705893	-1.93556	0.0529214	1.27637	0.207814	0.682324			50.2215	-3.78372	0.699322	-5.41056	6.28292e-08	7.20184	2.53152e-06	5.59662		WT	50.2215	-2.41742	0.709768	-3.40593	0.000659384	3.18086	0.0698891	1.15559		MTCP1
ENSMUSG00000044052.3	Ccr10	6.05082	6.86202	6.36125	5.84852	5.84852	5.84852	6.55651	6.5582	6.31977	8.07798	0.143582	1.28738	0.111531	0.911195	0.0403884	0.963737	0.0160415			8.07798	-6.02363	1.72732	-3.48727	0.00048798	3.3116	0.00647616	2.18868		WT	8.07798	-6.16721	1.72888	-3.56716	0.000360867	3.44265	0.0461352	1.33597		MTCP1
ENSMUSG00000047250.13	Ptgs1	6.77034	6.82879	6.92125	5.84852	6.02727	6.22753	6.30323	7.31063	6.50012	19.1519	0.0463589	0.978194	0.0473924	0.962201	0.0167344	0.98445	0.00680629			19.1519	-4.09621	1.15806	-3.53712	0.000404512	3.39307	0.00555034	2.25568		WT	19.1519	-4.14257	1.15967	-3.5722	0.000354	3.451	0.0457287	1.33981		MTCP1
ENSMUSG00000049044.16	Rapgef4	7.61683	7.59343	7.57878	7.04088	6.43102	6.5802	7.96497	7.82597	7.97389	86.2486	-0.564311	0.462635	-1.21978	0.222549	0.652574	0.489419	0.310319			86.2486	-2.68247	0.485634	-5.52364	3.32046e-08	7.4788	1.44326e-06	5.84065		WT	86.2486	-2.11816	0.489482	-4.32734	1.50919e-05	4.82126	0.00519875	2.2841		MTCP1
ENSMUSG00000090958.2	Lrrc32	6.25328	6.35087	6.89181	5.84852	5.84852	5.84852	6.6585	6.37322	6.3626	8.53739	0.34926	1.14341	0.305453	0.760021	0.119174	0.892183	0.049546			8.53739	-5.98367	1.62502	-3.6822	0.000231226	3.63596	0.00347715	2.45878		WT	8.53739	-6.33293	1.62396	-3.89969	9.63167e-05	4.0163	0.0195807	1.70817		MTCP1
ENSMUSG00000094164.2	Ighv2-3	6.8995	9.53405	6.14178	6.12298	6.15767	6.03687	7.6557	7.73252	8.24835	120.707	0.678259	1.45847	0.465049	0.641896	0.192535	0.829874	0.0809877			120.707	-6.17622	1.57323	-3.92583	8.64324e-05	4.06332	0.00155603	2.80798		WT	120.707	-6.85448	1.57286	-4.35796	1.31277e-05	4.88181	0.00508741	2.2935		MTCP1
ENSMUSG00000095285.2	Ighv5-9	6.29182	7.27812	8.09023	6.04345	6.1582	6.03601	9.05971	7.52495	7.78662	97.0199	-1.42064	0.899315	-1.57969	0.114178	0.942419	0.334179	0.476021			97.0199	-7.05058	1.10568	-6.37671	1.80933e-10	9.74248	1.10937e-08	7.95492		WT	97.0199	-5.62994	1.10865	-5.0782	3.81018e-07	6.41905	0.0002625	3.58087		MTCP1
ENSMUSG00000001998.15	Ap4e1	6.85561	8.75844	8.854	7.00741	7.31238	6.9353	7.28849	7.11618	6.99057	110.584	2.21553	0.695598	3.18507	0.0014472	2.83947	0.015962	1.79691			110.584	-0.103598	0.689995	-0.150143	0.880652	0.0551957	0.952192	0.0212753			110.584	-2.31912	0.697733	-3.3238	0.000888004	3.05159	0.0845346	1.07297		MTCP1
ENSMUSG00000018750.14	Zbtb4	8.54006	7.76473	6.2474	6.50899	6.31184	6.34928	7.52559	7.5756	6.41129	66.8864	1.02184	1.03031	0.991782	0.321304	0.493084	0.590325	0.228909			66.8864	-2.88053	1.03292	-2.78871	0.00529183	2.27639	0.0428614	1.36793			66.8864	-3.90237	1.03146	-3.78334	0.000154735	3.81041	0.0248963	1.60386		MTCP1
ENSMUSG00000019874.11	Fabp7	6.90424	6.70335	6.21244	5.84852	5.84852	5.84852	5.84852	5.84852	6.04772	6.43018	5.85958	1.85298	3.16225	0.00156553	2.80534	0.0168966	1.7722			6.43018	-0.877683	2.18617	-0.401471	0.688073	0.162365	0.860736	0.0651301			6.43018	-6.73726	1.85298	-3.63591	0.000276996	3.55753	0.0399422	1.39857		MTCP1
ENSMUSG00000020841.5	Cpd	7.07257	6.78288	7.48201	6.30945	6.43122	6.38632	6.49238	6.77811	6.51603	24.8564	1.61507	0.644711	2.50511	0.0122413	1.91217	0.0790648	1.10202			24.8564	-1.06005	0.695589	-1.52396	0.127518	0.894427	0.362722	0.440426			24.8564	-2.67512	0.67886	-3.94061	8.12749e-05	4.09004	0.0183253	1.73695		MTCP1
ENSMUSG00000022899.9	Slc15a2	7.79238	7.46474	7.18763	6.49092	5.84852	6.43571	6.5348	6.96018	6.79319	39.0059	1.76734	0.752176	2.34963	0.0187919	1.72603	0.106216	0.97381			39.0059	-1.85685	0.822645	-2.25717	0.0239974	1.61984	0.128893	0.88977			39.0059	-3.62419	0.813562	-4.45472	8.40025e-06	5.07571	0.00473507	2.32467		MTCP1
ENSMUSG00000042351.9	Grap2	8.59854	8.68888	9.79441	7.8174	7.56072	7.49032	8.8067	8.49966	8.81216	288.849	0.537982	0.409923	1.3124	0.189387	0.722651	0.447776	0.34894			288.849	-1.64502	0.414683	-3.96694	7.28001e-05	4.13787	0.00134299	2.87193			288.849	-2.18301	0.41542	-5.25494	1.48073e-07	6.82952	0.00014125	3.85001		MTCP1
ENSMUSG00000045410.18	Akr1e1	7.61618	6.26777	6.89947	6.03364	6.04716	6.27627	6.76103	6.85488	6.59338	23.401	0.966067	0.946904	1.02024	0.307616	0.511991	0.577284	0.238611			23.401	-3.32455	1.10139	-3.0185	0.00254027	2.59512	0.0243512	1.61348			23.401	-4.29061	1.09699	-3.91126	9.18144e-05	4.03709	0.0192981	1.71448		MTCP1
ENSMUSG00000052544.9	St6galnac3	7.17706	6.84474	7.90759	5.84852	6.45827	6.44864	7.08475	7.03164	6.82499	39.2909	0.952073	0.798526	1.19229	0.233149	0.632367	0.500914	0.300237			39.2909	-2.45865	0.850331	-2.8914	0.00383533	2.4162	0.0336406	1.47314			39.2909	-3.41072	0.846678	-4.02836	5.61683e-05	4.25051	0.0139991	1.8539		MTCP1
ENSMUSG00000063179.13	Pstk	7.41709	8.21405	8.03434	6.62448	7.03636	7.00406	7.6502	7.74929	7.51361	92.0145	0.478017	0.472869	1.01089	0.31207	0.505748	0.581587	0.235385			92.0145	-1.64156	0.470679	-3.48764	0.000487304	3.3122	0.00647616	2.18868			92.0145	-2.11958	0.477949	-4.43473	9.2186e-06	5.03533	0.00476333	2.32209		MTCP1
ENSMUSG00000069301.5	Hist1h2ag	6.9169	6.5585	7.49889	6.36142	6.32614	6.31503	6.66921	6.92054	6.77671	25.3622	0.760014	0.695909	1.09212	0.274782	0.561012	0.545299	0.263366			25.3622	-1.96533	0.755414	-2.60166	0.00927739	2.03257	0.0650545	1.18672			25.3622	-2.72534	0.750914	-3.62937	0.000284117	3.5465	0.0404507	1.39307		MTCP1
ENSMUSG00000074575.4	Kcng1	8.30127	6.01439	6.38716	6.08565	6.32391	6.01346	6.77825	6.73111	6.88776	34.0534	1.38108	1.27307	1.08484	0.277991	0.555969	0.547897	0.261301			34.0534	-3.17122	1.32676	-2.39019	0.0168395	1.77367	0.0998726	1.00055			34.0534	-4.5523	1.33442	-3.41146	0.000646171	3.18965	0.0698891	1.15559		MTCP1
ENSMUSG00000024371.14	C2	7.29213	7.35675	6.99998	9.36959	7.78945	7.93323	6.34184	6.24575	6.65079	112.757	2.50126	0.69679	3.58969	0.000331076	3.48007	0.00477404	2.32111	MTCP1		112.757	4.75853	0.689809	6.89833	5.26171e-12	11.2789	4.17385e-10	9.37946	TCL1		112.757	2.25727	0.640818	3.52248	0.000427527	3.36904	0.052727	1.27797	TCL1
ENSMUSG00000024521.8	Pmaip1	5.84852	6.54628	6.40036	7.18561	7.03731	6.96414	7.51935	7.56042	7.4662	45.6448	-3.45611	0.625374	-5.52646	3.26752e-08	7.48578	1.3552e-06	5.868		WT	45.6448	-0.970207	0.574038	-1.69014	0.0910004	1.04096	0.297062	0.527153			45.6448	2.4859	0.633755	3.92249	8.76379e-05	4.05731	0.0192981	1.71448	TCL1
ENSMUSG00000027463.14	Slc52a3	5.84852	5.84852	5.84852	6.51639	6.93845	7.67416	6.5746	6.63235	6.48711	21.7915	-6.13432	1.46759	-4.17987	2.91679e-05	4.53509	0.000601849	3.22051		WT	21.7915	1.79249	0.883268	2.02938	0.0424191	1.37244	0.183641	0.736029			21.7915	7.92681	1.45807	5.43649	5.43395e-08	7.26488	6.12604e-05	4.21282	TCL1
ENSMUSG00000027776.12	Il12a	6.83153	6.76877	6.78084	9.34772	7.22798	8.58786	8.20553	7.74617	7.81177	153.743	-2.48308	0.635878	-3.90496	9.42418e-05	4.02576	0.00162544	2.78903		WT	153.743	1.02577	0.611167	1.67838	0.0932722	1.03025	0.302147	0.519782			153.743	3.50885	0.634226	5.53249	3.15724e-08	7.50069	4.35032e-05	4.36148	TCL1
ENSMUSG00000033355.6	Rtp4	5.84852	6.42347	6.40972	7.75832	6.40719	7.12518	7.48451	7.28951	7.76997	50.5169	-3.8065	0.920365	-4.13586	3.53632e-05	4.45145	0.000714233	3.14616		WT	50.5169	-0.588372	0.887028	-0.663307	0.507134	0.294877	0.747827	0.126199			50.5169	3.21813	0.935286	3.44079	0.000580011	3.23656	0.0659882	1.18053	TCL1
ENSMUSG00000037921.15	Ddx60	6.07549	6.28312	5.84852	7.49593	6.69557	6.40586	8.22107	7.74496	6.99866	51.9045	-5.56372	1.01074	-5.50463	3.69953e-08	7.43185	1.52418e-06	5.81696		WT	51.9045	-1.62788	0.900167	-1.80842	0.0705418	1.15155	0.2527	0.597395			51.9045	3.93585	1.01457	3.87933	0.000104743	3.97988	0.0202956	1.6926	TCL1
ENSMUSG00000041827.15	Oasl1	6.48662	6.41657	6.05664	7.33995	7.475	6.6671	7.93091	7.94311	7.92723	68.6559	-4.28977	0.665783	-6.44319	1.16987e-10	9.93186	8.01521e-09	8.09609		WT	68.6559	-1.35263	0.591064	-2.28846	0.0221106	1.6554	0.121747	0.91454			68.6559	2.93714	0.671369	4.37485	1.21518e-05	4.91536	0.00508741	2.2935	TCL1
ENSMUSG00000105096.1	Gbp10	5.84852	5.84852	5.84852	6.75377	6.31861	6.63354	6.15338	6.35471	6.8017	9.21432	-5.82702	1.6438	-3.54485	0.000392834	3.40579	0.00547363	2.26172		WT	9.21432	0.406816	1.16494	0.349215	0.726928	0.138509	0.880985	0.0550316			9.21432	6.23383	1.64017	3.80072	0.000144278	3.8408	0.0245095	1.61067	TCL1
ENSMUSG00000018999.14	Slc35b4	7.30394	7.36391	7.2319	8.83189	9.37792	7.24047	7.462	7.25607	7.16056	149.067	0.00194277	0.610951	0.00317992	0.997463	0.00110329	0.999882	5.13938e-05			149.067	2.31439	0.609542	3.79694	0.000146494	3.83418	0.0024022	2.61939	TCL1		149.067	2.31245	0.610836	3.78571	0.000153269	3.81455	0.0248963	1.60386	TCL1
ENSMUSG00000021936.14	Mapk8	6.70219	6.67202	6.56004	7.86893	6.59796	8.92647	6.67434	6.54086	6.63958	70.2026	0.10194	0.800728	0.12731	0.898695	0.0463875	0.958697	0.0183185			70.2026	3.31722	0.796732	4.16353	3.13368e-05	4.50395	0.000663984	3.17784	TCL1		70.2026	3.21528	0.798388	4.02721	5.64433e-05	4.24839	0.0139991	1.8539	TCL1
ENSMUSG00000024679.10	Ms4a6d	6.52442	6.83672	6.73425	8.30678	7.26303	7.90521	6.90825	6.5266	7.04891	62.3697	-0.434125	0.622146	-0.697785	0.485311	0.31398	0.729231	0.137135			62.3697	2.24304	0.601062	3.7318	0.000190117	3.72098	0.0029607	2.52861	TCL1		62.3697	2.67717	0.608758	4.39776	1.09376e-05	4.96108	0.00508741	2.2935	TCL1
ENSMUSG00000030790.15	Adm	8.07357	9.07365	7.23135	9.06819	10.2716	11.6988	7.15555	7.04525	7.47654	620.971	1.91216	0.707348	2.70328	0.00686596	2.1633	0.0525261	1.27962			620.971	4.77633	0.705038	6.77457	1.24773e-11	10.9039	9.3154e-10	9.0308	TCL1		620.971	2.86418	0.699742	4.09319	4.25481e-05	4.37112	0.0114704	1.94042	TCL1
ENSMUSG00000031788.14	Kifc3	6.74714	6.89638	5.84852	7.11808	8.65322	9.03243	6.7637	6.81229	6.979	100.073	-0.669509	0.900582	-0.743418	0.457229	0.339867	0.70717	0.150476			100.073	3.10992	0.880205	3.53317	0.000410603	3.38658	0.00562176	2.25013	TCL1		100.073	3.77943	0.88921	4.25032	2.13463e-05	4.67068	0.00678759	2.16828	TCL1
ENSMUSG00000034616.17	Ssh3	6.54736	6.48751	6.46293	8.51687	6.83872	7.22024	6.49364	6.54454	6.58916	46.8087	-0.188278	0.732672	-0.256975	0.797198	0.0984336	0.911157	0.0404066			46.8087	2.82422	0.728828	3.87501	0.000106619	3.97216	0.00184361	2.73433	TCL1		46.8087	3.0125	0.733944	4.10453	4.05134e-05	4.3924	0.0111646	1.95216	TCL1
ENSMUSG00000036902.11	Neto2	6.15534	5.84852	5.84852	8.87415	8.64796	7.93355	6.22304	5.84852	5.84852	89.3974	-0.84325	1.34251	-0.628113	0.52993	0.275782	0.761843	0.118134			89.3974	7.5534	0.883529	8.54912	1.24031e-17	16.9065	1.76876e-15	14.7523	TCL1		89.3974	8.39665	1.1719	7.165	7.77875e-13	12.1091	2.41161e-09	8.61769	TCL1
ENSMUSG00000045232.4	Rln3	6.13632	6.12036	5.84852	7.05232	6.65187	7.31006	5.84852	6.01422	6.04612	14.5999	1.31638	1.49634	0.879734	0.379003	0.421357	0.641991	0.192471			14.5999	6.13488	1.3147	4.66638	3.06546e-06	5.5135	8.51352e-05	4.06989	TCL1		14.5999	4.8185	1.10404	4.36442	1.2746e-05	4.89463	0.00508741	2.2935	TCL1
ENSMUSG00000050751.14	Pgbd5	5.84852	5.84852	5.84852	6.35557	6.3932	7.56716	5.84852	5.84852	5.84852	11.9348	0	2.22939	0	1	0	1	0			11.9348	7.73334	1.89773	4.07504	4.60061e-05	4.33718	0.000909523	3.04119	TCL1		11.9348	7.42564	1.89772	3.91292	9.11867e-05	4.04007	0.0192981	1.71448	TCL1
ENSMUSG00000072244.11	Trim6	6.75496	6.56047	6.03204	8.09396	7.11154	8.078	6.12827	6.17716	6.09971	47.7941	2.46673	0.930813	2.65008	0.00804722	2.09435	0.0589448	1.22955			47.7941	5.77327	0.909916	6.34485	2.22647e-10	9.65238	1.32668e-08	7.87723	TCL1		47.7941	3.30654	0.812252	4.07083	4.68452e-05	4.32933	0.0123602	1.90798	TCL1
ENSMUSG00000076578.3	Igkv6-29	6.25307	6.28871	6.05491	10.0154	11.3337	6.31776	6.46404	6.65297	7.01133	386.199	-2.61445	1.50841	-1.73325	0.0830515	1.08065	0.277308	0.557038			386.199	5.63257	1.43693	3.91985	8.86034e-05	4.05255	0.00158611	2.79967	TCL1		386.199	8.24702	1.49928	5.50067	3.78361e-08	7.42209	4.69206e-05	4.32864	TCL1
ENSMUSG00000078670.3	Fam174b	6.04082	6.10451	5.84852	7.19631	6.14522	7.45188	5.84852	6.00478	6.03466	15.5316	0.870782	1.74785	0.498203	0.618341	0.208772	0.816184	0.088212			15.5316	6.37208	1.53281	4.15712	3.22286e-05	4.49176	0.000680609	3.1671	TCL1		15.5316	5.5013	1.42306	3.86583	0.000110711	3.95581	0.0208019	1.6819	TCL1
ENSMUSG00000090877.3	Hspa1b	7.77476	8.06506	6.74823	13.4336	11.2092	12.2832	7.43755	10.0257	7.80515	2167.83	-1.88089	1.11114	-1.69275	0.0905031	1.04334	0.291665	0.535115			2167.83	3.9977	1.10777	3.60877	0.000307648	3.51195	0.00445231	2.35141	TCL1		2167.83	5.87859	1.11045	5.2939	1.19736e-07	6.92178	0.000123737	3.9075	TCL1
ENSMUSG00000092609.1	Gm20481	6.62719	6.69366	6.05605	9.49828	8.03442	8.48064	6.44608	7.42949	6.60275	129.412	-1.40438	0.859249	-1.63442	0.10217	0.990678	0.314472	0.502418			129.412	3.31116	0.824951	4.01376	5.97592e-05	4.2236	0.00113204	2.94614	TCL1		129.412	4.71553	0.849642	5.55003	2.85628e-08	7.5442	4.35032e-05	4.36148	TCL1
ENSMUSG00000004085.14	Map3k20	6.45597	6.28233	6.16708	6.65589	7.28743	6.85341	6.67204	6.80754	6.68127	21.5262	-1.80828	0.756453	-2.39047	0.0168269	1.774	0.0990839	1.004			21.5262	0.720581	0.669379	1.07649	0.281707	0.550202	0.560424	0.251483			21.5262	2.52886	0.75086	3.36795	0.000757293	3.12074	0.0774645	1.1109	TCL1
ENSMUSG00000022586.11	Ly6i	5.84852	6.04184	6.0536	7.67432	6.70118	6.38805	6.1001	6.48694	6.76619	19.299	-4.05402	1.50371	-2.69602	0.00701731	2.15383	0.0532895	1.27336			19.299	1.85327	1.10735	1.67361	0.0942065	1.02592	0.303816	0.517389			19.299	5.9073	1.49174	3.96	7.49487e-05	4.12524	0.0176618	1.75297	TCL1
ENSMUSG00000025646.9	Atrip	7.94	8.10559	7.97781	10.0245	9.16932	9.63056	7.84769	8.95242	8.93762	382.414	-0.942655	0.421067	-2.23873	0.0251735	1.59906	0.128917	0.88969			382.414	1.20881	0.421353	2.86888	0.00411924	2.38518	0.0352776	1.4525			382.414	2.15147	0.422113	5.09689	3.45272e-07	6.46184	0.000251865	3.59883	TCL1
ENSMUSG00000026792.16	Lrsam1	6.88767	7.03039	6.75639	7.18734	8.10138	8.11572	7.26077	7.21036	6.96407	71.7548	-0.654725	0.520211	-1.25858	0.208183	0.681554	0.473004	0.325135			71.7548	1.3778	0.514485	2.67801	0.00740605	2.13041	0.0549693	1.25988			71.7548	2.03252	0.519637	3.91143	9.17522e-05	4.03738	0.0192981	1.71448	TCL1
ENSMUSG00000029602.11	Rasal1	8.33367	7.51616	7.95942	10.0006	9.363	9.83411	8.17909	9.36145	8.76592	419.316	-1.23444	0.446456	-2.76497	0.00569284	2.24467	0.0456347	1.3407			419.316	1.09368	0.442946	2.4691	0.0135455	1.8682	0.0849405	1.07089			419.316	2.32811	0.445096	5.23059	1.68971e-07	6.77219	0.000149672	3.82486	TCL1
ENSMUSG00000029671.15	Wnt16	5.84852	5.84852	5.84852	6.66296	7.04673	6.3459	5.99221	6.21625	6.16884	8.33844	-3.5119	1.69983	-2.06604	0.0388251	1.41089	0.172077	0.764278			8.33844	3.25378	1.24064	2.62266	0.00872472	2.05925	0.0621055	1.20687			8.33844	6.76568	1.644	4.11537	3.86556e-05	4.41279	0.0108947	1.96278	TCL1
ENSMUSG00000029994.17	Anxa4	7.1516	7.1871	6.63676	8.8309	7.68755	8.63777	7.76571	7.75069	7.83328	136.4	-1.55797	0.508372	-3.06462	0.00217948	2.66165	0.0218671	1.66021			136.4	1.04821	0.491141	2.13424	0.0328232	1.48382	0.155445	0.808423			136.4	2.60618	0.505898	5.1516	2.58275e-07	6.58792	0.000204091	3.69018	TCL1
ENSMUSG00000035064.17	Eef2k	6.82331	7.35385	6.99412	7.78324	8.38312	8.56075	7.21732	7.5362	7.9554	116.063	-1.08679	0.510412	-2.12924	0.0332346	1.47841	0.156292	0.806063			116.063	1.11162	0.496624	2.23836	0.0251974	1.59864	0.132975	0.876229			116.063	2.19841	0.505634	4.34783	1.3749e-05	4.86173	0.00511721	2.29097	TCL1
ENSMUSG00000036853.5	Mcoln3	6.96413	6.95781	6.49359	7.52867	8.16198	7.80695	7.03001	7.1108	7.00517	67.1439	-0.601179	0.501918	-1.19776	0.231009	0.63637	0.499651	0.301333			67.1439	1.63234	0.477799	3.41637	0.000634618	3.19749	0.00805457	2.09396			67.1439	2.23352	0.491816	4.54137	5.58907e-06	5.25266	0.0034655	2.46023	TCL1
ENSMUSG00000037126.16	Psd	7.05023	7.13812	6.65165	7.88921	7.16896	8.76399	7.87262	7.75598	7.86833	111.864	-1.79444	0.607739	-2.95265	0.00315054	2.50161	0.0292439	1.53396			111.864	0.428437	0.593407	0.721995	0.470297	0.327627	0.722816	0.140972			111.864	2.22288	0.606794	3.66332	0.000248971	3.60385	0.0369181	1.43276	TCL1
ENSMUSG00000042439.13	Zfp532	6.01713	5.84852	5.84852	6.92341	6.91175	5.84852	6.85523	6.15121	6.77992	13.7379	-5.50413	1.75711	-3.1325	0.00173327	2.76113	0.0181846	1.7403			13.7379	0.266667	1.42624	0.186971	0.851683	0.069722	0.940371	0.0267009			13.7379	5.7708	1.74788	3.3016	0.00096135	3.01712	0.0888275	1.05145	TCL1
ENSMUSG00000045377.5	Tmem88	5.84852	6.0398	6.05535	7.09824	6.49621	7.15432	6.25147	6.59641	6.52321	15.9699	-3.89582	1.32363	-2.94329	0.00324744	2.48846	0.029982	1.52314			15.9699	1.70124	0.850755	1.99968	0.0455351	1.34165	0.192515	0.715535			15.9699	5.59706	1.3093	4.27484	1.91273e-05	4.71835	0.00624204	2.20467	TCL1
ENSMUSG00000045394.9	Epcam	6.47352	6.76389	6.44622	8.36847	6.2576	9.87738	8.28365	7.95934	7.30318	169.061	-3.212	1.29326	-2.48365	0.0130043	1.88591	0.0825008	1.08354			169.061	1.34096	1.28629	1.0425	0.297178	0.526984	0.57733	0.238576			169.061	4.55297	1.29298	3.5213	0.000429435	3.3671	0.052727	1.27797	TCL1
ENSMUSG00000076577.2	Igkv8-30	7.05066	7.74033	6.723	12.4636	14.2268	6.27136	11.0637	9.98046	10.8034	3263.76	-4.68809	1.61904	-2.8956	0.00378431	2.42201	0.0337135	1.4722			3263.76	2.4192	1.61497	1.49798	0.134138	0.872447	0.373843	0.42731			3263.76	7.10729	1.61893	4.39011	1.13293e-05	4.9458	0.00508741	2.2935	TCL1
ENSMUSG00000091971.3	Hspa1a	8.13383	8.70641	6.79208	12.558	10.9288	11.598	7.81771	9.80626	8.52576	1380.16	-1.18957	0.984181	-1.20869	0.226782	0.644391	0.495266	0.305162			1380.16	3.19603	0.981969	3.25472	0.00113506	2.94498	0.0128055	1.8926			1380.16	4.3856	0.98346	4.45936	8.22055e-06	5.0851	0.00473507	2.32467	TCL1
ENSMUSG00000000127.15	Fer	7.61921	7.88936	8.00913	7.83541	7.2894	8.09774	6.68692	6.26064	6.57486	87.7763	3.30015	0.572241	5.76707	8.06626e-09	8.09333	3.71858e-07	6.42962	MTCP1		87.7763	3.1938	0.570252	5.60069	2.13497e-08	7.67061	9.50771e-07	6.02192	TCL1		87.7763	-0.106346	0.521552	-0.203902	0.83843	0.0765332	0.987487	0.00546867
ENSMUSG00000000248.16	Clec2g	7.34141	7.11921	7.07136	6.94027	7.08332	7.15486	6.45096	6.25422	6.47282	34.9738	2.65195	0.529572	5.00772	5.50786e-07	6.25902	1.75136e-05	4.75662	MTCP1		34.9738	2.36178	0.529438	4.46091	8.16106e-06	5.08825	0.000202701	3.69314	TCL1		34.9738	-0.29017	0.471321	-0.615653	0.538124	0.269118	0.959217	0.0180832
ENSMUSG00000000958.10	Slc7a7	10.9078	10.6869	9.80016	10.1372	11.2137	11.0023	7.27814	7.52077	7.64879	1065.03	4.0452	0.396274	10.2081	1.82392e-24	23.739	7.5395e-22	21.1227	MTCP1		1065.03	4.38402	0.395854	11.0748	1.66173e-28	27.7794	8.43625e-26	25.0739	TCL1		1065.03	0.338817	0.390328	0.868033	0.385376	0.414115	0.926462	0.0331724
ENSMUSG00000001025.8	S100a6	11.2946	11.8031	10.1622	11.8208	10.4555	12.3988	8.17666	8.05759	8.69562	1958.61	3.3929	0.518938	6.53816	6.2279e-11	10.2057	4.43863e-09	8.35275	MTCP1		1958.61	3.94151	0.518806	7.59727	3.02452e-14	13.5193	3.14649e-12	11.5022	TCL1		1958.61	0.548606	0.516324	1.06252	0.287998	0.54061	0.888398	0.0513922
ENSMUSG00000001288.15	Rarg	6.94318	7.85421	7.01196	7.21214	7.10185	8.27632	6.26137	6.49342	6.55484	60.2911	2.75061	0.764291	3.59891	0.000319551	3.49546	0.00463409	2.33404	MTCP1		60.2911	3.33178	0.761094	4.37762	1.19982e-05	4.92088	0.00028517	3.5449	TCL1		60.2911	0.581167	0.725845	0.800677	0.423319	0.373333	0.935258	0.0290683
ENSMUSG00000002997.15	Prkar2b	7.99878	8.4047	6.75728	7.12216	7.92395	8.2692	6.80177	6.73557	6.58847	96.4314	2.67737	0.726648	3.68454	0.000229113	3.63995	0.00351666	2.45387	MTCP1		96.4314	2.61417	0.726205	3.59977	0.000318497	3.49689	0.00457281	2.33982	TCL1		96.4314	-0.0631915	0.709583	-0.0890544	0.929039	0.0319662	0.99522	0.00208106
ENSMUSG00000003411.10	Rab3b	7.60997	8.8779	7.18551	8.05796	7.50653	9.57066	6.31929	6.01224	6.72558	159.946	4.16188	1.23515	3.36954	0.000752946	3.12324	0.0094316	2.02541	MTCP1		159.946	4.97071	1.23425	4.02733	5.64147e-05	4.24861	0.00107834	2.96725	TCL1		159.946	0.808825	1.20817	0.669465	0.503199	0.29826	0.952371	0.0211937
ENSMUSG00000005125.13	Ndrg1	7.95461	8.08269	7.15817	7.81138	6.94832	8.46942	6.79385	6.82484	6.77215	94.5017	2.24069	0.651831	3.43754	0.000587027	3.23134	0.00765023	2.11633	MTCP1		94.5017	2.39821	0.650281	3.68796	0.000226056	3.64578	0.00341967	2.46602	TCL1		94.5017	0.157518	0.640202	0.246044	0.805648	0.0938547	0.98447	0.00679742
ENSMUSG00000005364.11	Il5ra	9.73049	9.71008	8.97301	9.43405	9.44135	9.25721	7.9188	7.26166	7.82936	428.181	2.51788	0.370747	6.79137	1.11071e-11	10.9544	8.82946e-10	9.05407	MTCP1		428.181	2.3614	0.370449	6.37443	1.83645e-10	9.73602	1.12059e-08	7.95055	TCL1		428.181	-0.156481	0.362875	-0.431226	0.666304	0.176328	0.976674	0.0102504
ENSMUSG00000005397.8	Nid1	10.5815	11.432	10.2483	11.191	10.1037	11.4139	7.76548	7.66296	8.17556	1267.27	3.67079	0.435253	8.4337	3.34917e-17	16.4751	5.06501e-15	14.2954	MTCP1		1267.27	3.84246	0.435128	8.83064	1.04074e-18	17.9827	1.71546e-16	15.7656	TCL1		1267.27	0.171665	0.43007	0.399156	0.689778	0.16129	0.980216	0.00867806
ENSMUSG00000005447.12	Pafah1b3	11.7086	11.8838	11.5184	11.3297	10.6064	12.3871	9.5173	9.19348	10.0376	2322.37	2.25462	0.429612	5.24804	1.53723e-07	6.81326	5.52142e-06	5.25795	MTCP1		2322.37	2.1675	0.429579	5.04565	4.5199e-07	6.34487	1.49004e-05	4.8268	TCL1		2322.37	-0.0871192	0.428763	-0.203187	0.838989	0.0762438	0.987487	0.00546867
ENSMUSG00000006310.10	Zbtb32	11.5968	11.6649	11.4647	11.5791	11.0774	11.9703	7.73387	7.58847	8.02892	2009.49	4.59581	0.297946	15.425	1.1121e-53	52.9539	3.44777e-50	49.4625	MTCP1		2009.49	4.60576	0.297835	15.4641	6.05844e-54	53.2176	1.53787e-50	49.8131	TCL1		2009.49	0.00995449	0.288086	0.0345539	0.972435	0.0121392	0.997724	0.000989595
ENSMUSG00000006360.11	Crip1	13.1763	13.6424	11.5359	13.0662	13.0413	14.2874	10.6068	10.8422	11.4517	7464.82	2.07496	0.506418	4.09732	4.17957e-05	4.37887	0.000821407	3.08544	MTCP1		7464.82	2.64632	0.506378	5.22598	1.73236e-07	6.76136	6.24636e-06	5.20437	TCL1		7464.82	0.571364	0.506149	1.12885	0.258963	0.586762	0.878534	0.0562413
ENSMUSG00000006435.16	Neurl1a	6.85928	6.98502	6.9285	6.88113	6.20927	6.96979	6.16523	6.06891	6.11031	19.7761	4.08949	0.954646	4.28378	1.83748e-05	4.73578	0.000401682	3.39612	MTCP1		19.7761	3.57597	0.957174	3.73596	0.000186997	3.72817	0.00292286	2.53419	TCL1		19.7761	-0.513519	0.803516	-0.63909	0.522764	0.281694	0.9548	0.0200874
ENSMUSG00000007034.15	Slc44a4	6.44824	6.68398	7.17775	7.18514	6.22412	7.62802	5.84852	5.84852	5.84852	26.5368	7.34546	1.58883	4.6232	3.7786e-06	5.42267	0.000100339	3.99853	MTCP1		26.5368	8.27468	1.58425	5.2231	1.75954e-07	6.7546	6.30849e-06	5.20007	TCL1		26.5368	0.929214	1.07245	0.866444	0.386247	0.413135	0.926462	0.0331724
ENSMUSG00000007097.14	Atp1a2	6.30416	6.50874	6.64712	6.90034	6.78777	6.80427	5.84852	5.84852	5.84852	13.3022	6.1615	1.40559	4.38358	1.16745e-05	4.93276	0.000273678	3.56276	MTCP1		13.3022	7.36987	1.39099	5.29829	1.16894e-07	6.93221	4.42873e-06	5.35372	TCL1		13.3022	1.20837	0.782491	1.54426	0.122525	0.911774	0.772072	0.112342
ENSMUSG00000008153.12	Clstn3	8.35276	8.06998	7.92572	7.23041	7.35887	7.60297	5.84852	5.93382	6.1521	83.8231	8.54571	0.91436	9.34611	9.09294e-21	20.0413	2.16849e-18	17.6638	MTCP1		83.8231	7.29526	0.916867	7.95673	1.76651e-15	14.7529	2.09538e-13	12.6787	TCL1		83.8231	-1.25045	0.435284	-2.87272	0.00406955	2.39045	0.207681	0.682603
ENSMUSG00000009246.14	Trpm5	8.84852	7.9856	6.93368	8.09917	9.0008	9.09301	6.61675	6.75873	6.53415	178.183	3.35277	0.655085	5.11806	3.08691e-07	6.51048	1.03461e-05	4.98522	MTCP1		178.183	4.24603	0.650695	6.52537	6.78326e-11	10.1686	4.41503e-09	8.35507	TCL1		178.183	0.89326	0.635378	1.40587	0.159762	0.796526	0.806682	0.0932974
ENSMUSG00000010175.13	Prox1	7.48707	7.91363	6.86778	7.31557	6.46679	7.38981	5.84852	5.84852	6.04716	44.5887	8.01417	1.41987	5.64431	1.65847e-08	7.78029	7.29314e-07	6.13709	MTCP1		44.5887	7.24073	1.42134	5.0943	3.50032e-07	6.45589	1.17841e-05	4.9287	TCL1		44.5887	-0.773442	0.801283	-0.965254	0.334418	0.475711	0.909273	0.0413057
ENSMUSG00000012350.15	Ehf	7.54174	6.88778	6.85213	7.64267	7.05576	7.12238	6.31471	6.14148	5.84852	38.8325	4.14453	0.834082	4.96897	6.73083e-07	6.17193	2.07634e-05	4.6827	MTCP1		38.8325	4.50104	0.829158	5.42845	5.68449e-08	7.24531	2.31242e-06	5.63593	TCL1		38.8325	0.356511	0.700053	0.509263	0.610568	0.214266	0.966221	0.0149233
ENSMUSG00000014813.9	Stc1	6.96353	7.63691	8.07237	7.08757	6.81634	6.58636	6.2545	6.08268	6.28836	44.6579	4.75626	0.77382	6.14647	7.92279e-10	9.10112	4.5069e-08	7.34612	MTCP1		44.6579	2.96622	0.783442	3.78614	0.000153006	3.81529	0.00248015	2.60552	TCL1		44.6579	-1.79004	0.672601	-2.66137	0.00778239	2.10889	0.277239	0.557146
ENSMUSG00000015850.11	Adamtsl4	8.09652	9.1279	8.31477	9.59035	9.20499	9.80455	6.54195	6.48647	6.66466	311.283	4.26087	0.45252	9.41587	4.69163e-21	20.3287	1.1408e-18	17.9428	MTCP1		311.283	5.4642	0.450607	12.1263	7.66415e-34	33.1155	8.84303e-31	30.0534	TCL1		311.283	1.20333	0.402191	2.99194	0.00277214	2.55719	0.168516	0.773359
ENSMUSG00000015966.17	Il17rb	7.4339	6.91312	6.93011	6.97674	6.95541	6.86225	6.0185	6.51497	6.10945	29.0183	3.65014	0.843945	4.32509	1.52471e-05	4.81681	0.000343781	3.46372	MTCP1		29.0183	3.16199	0.845421	3.74014	0.000183918	3.73538	0.0028854	2.53979	TCL1		29.0183	-0.488146	0.710318	-0.687222	0.491943	0.308085	0.951403	0.0216357
ENSMUSG00000016498.10	Pdcd1lg2	8.00695	8.29852	7.86627	8.97863	8.14079	9.05775	6.38858	6.41368	6.66597	170.22	3.80282	0.481049	7.90527	2.67362e-15	14.5729	3.28273e-13	12.4838	MTCP1		170.22	4.80654	0.478334	10.0485	9.32774e-24	23.0302	2.95739e-21	20.5291	TCL1		170.22	1.00371	0.42309	2.37234	0.0176756	1.75262	0.397814	0.40032
ENSMUSG00000016529.5	Il10	7.90417	7.26082	7.43116	8.26483	7.48612	7.71319	6.49694	6.53446	6.4626	78.4836	2.93527	0.526765	5.57226	2.5146e-08	7.59953	1.05707e-06	5.9759	MTCP1		78.4836	3.46327	0.523543	6.61506	3.71392e-11	10.4302	2.53425e-09	8.59615	TCL1		78.4836	0.527998	0.478728	1.10292	0.270062	0.568536	0.887822	0.0516739
ENSMUSG00000018427.8	Ypel2	7.92154	7.68153	7.73893	7.77565	7.45607	7.59611	6.49868	6.57841	6.43513	76.8199	3.28202	0.399849	8.20815	2.24632e-16	15.6485	3.02567e-14	13.5192	MTCP1		76.8199	2.983	0.400537	7.44749	9.51315e-14	13.0217	9.43289e-12	11.0254	TCL1		76.8199	-0.299021	0.340809	-0.877385	0.380277	0.419899	0.926462	0.0331724
ENSMUSG00000018593.13	Sparc	6.88465	8.64396	9.98118	7.59267	7.97368	8.18544	5.84852	5.84852	6.05299	183.96	10.262	1.63716	6.26816	3.65345e-10	9.4373	2.18872e-08	7.65981	MTCP1		183.96	8.75974	1.63803	5.34773	8.90621e-08	7.05031	3.48882e-06	5.45732	TCL1		183.96	-1.50223	1.13905	-1.31884	0.187224	0.72764	0.830364	0.0807316
ENSMUSG00000019235.9	Rps6kl1	6.64294	5.84852	7.24319	6.50181	6.59227	7.00564	5.84852	5.84852	5.84852	15.8739	7.23207	1.80235	4.01257	6.00604e-05	4.22141	0.00111666	2.95208	MTCP1		15.8739	7.04671	1.80223	3.91	9.2297e-05	4.03481	0.0016338	2.7868	TCL1		15.8739	-0.185356	1.37525	-0.13478	0.892786	0.0492528	0.99331	0.00291518
ENSMUSG00000019564.12	Arid3a	10.8368	10.6718	10.5302	10.7972	11.4888	11.1567	8.31638	8.52155	8.71627	1331.43	2.54465	0.259296	9.81368	9.83149e-23	22.0074	2.97366e-20	19.5267	MTCP1		1331.43	3.06471	0.258948	11.8353	2.56561e-32	31.5908	2.32591e-29	28.6334	TCL1		1331.43	0.520064	0.255008	2.0394	0.0414098	1.3829	0.578332	0.237823
ENSMUSG00000019864.14	Rtn4ip1	9.05383	8.24625	8.97471	9.25499	8.20238	8.83533	7.67887	7.31517	7.35514	255.148	2.08468	0.430356	4.84408	1.27198e-06	5.89552	3.68549e-05	4.43351	MTCP1		255.148	2.11756	0.429744	4.92749	8.32921e-07	6.0794	2.6038e-05	4.58439	TCL1		255.148	0.0328795	0.426537	0.0770846	0.938556	0.0275397	0.99522	0.00208106
ENSMUSG00000020178.6	Adora2a	9.20264	9.0809	9.01958	9.11262	9.53902	8.94803	7.12761	6.88463	7.44286	326.911	3.08239	0.35627	8.65183	5.06815e-18	17.2952	8.49326e-16	15.0709	MTCP1		326.911	3.22722	0.355629	9.07468	1.14007e-19	18.9431	2.09707e-17	16.6784	TCL1		326.911	0.144834	0.343813	0.421258	0.673567	0.171619	0.978268	0.00954214
ENSMUSG00000020256.14	Aldh1l2	6.75038	6.78113	7.41365	7.13852	6.47269	6.8769	5.84852	6.08994	5.84852	23.9172	6.11057	1.30958	4.66607	3.07022e-06	5.51283	8.27692e-05	4.08213	MTCP1		23.9172	5.67367	1.31077	4.32849	1.50137e-05	4.82351	0.000348999	3.45718	TCL1		23.9172	-0.436893	0.816042	-0.53538	0.592387	0.227394	0.966221	0.0149233
ENSMUSG00000020566.19	Atp6v1c2	6.45686	7.19225	6.31931	7.03845	6.62742	7.87516	5.99394	6.06011	5.84852	29.3868	5.14539	1.30536	3.94173	8.08945e-05	4.09208	0.00144134	2.84123	MTCP1		29.3868	6.54977	1.29147	5.07157	3.94553e-07	6.40389	1.31844e-05	4.87994	TCL1		29.3868	1.40438	0.984108	1.42706	0.153563	0.813712	0.802165	0.0957362
ENSMUSG00000021061.15	Sptb	7.15072	7.89658	7.47497	6.85528	6.94179	7.54455	6.03825	6.1882	6.19395	47.6903	5.15089	0.792475	6.49975	8.0454e-11	10.0945	5.63678e-09	8.24897	MTCP1		47.6903	4.33702	0.79516	5.45428	4.91727e-08	7.30828	2.04623e-06	5.68905	TCL1		47.6903	-0.81387	0.614191	-1.32511	0.185135	0.732512	0.829428	0.0812212
ENSMUSG00000021287.12	Xrcc3	7.43645	7.41279	7.76249	7.48498	7.52589	7.45889	6.67236	6.58001	6.51338	62.7716	2.51651	0.401687	6.26486	3.73169e-10	9.42809	2.21419e-08	7.65478	MTCP1		62.7716	2.40785	0.401051	6.00384	1.92707e-09	8.7151	9.94241e-08	7.00251	TCL1		62.7716	-0.108661	0.359224	-0.30249	0.762279	0.117886	0.983419	0.00726122
ENSMUSG00000021306.11	Gpr137b	11.4813	11.6967	11.8773	11.5204	11.2924	11.5691	9.29542	9.50509	9.81627	2184.88	2.31976	0.22739	10.2017	1.94805e-24	23.7104	7.79284e-22	21.1083	MTCP1		2184.88	2.08242	0.227372	9.15868	5.25355e-20	19.2795	1.01027e-17	16.9956	TCL1		2184.88	-0.23734	0.225548	-1.05228	0.292672	0.533619	0.889169	0.0510159
ENSMUSG00000021460.17	Auh	9.75795	9.46526	9.9014	9.72817	9.45172	9.33553	7.91193	7.60013	8.01527	494.382	2.48923	0.273844	9.08996	9.9071e-20	19.0041	2.11824e-17	16.674	MTCP1		494.382	2.25284	0.273696	8.23117	1.8539e-16	15.7319	2.37674e-14	13.624	TCL1		494.382	-0.23639	0.26881	-0.879394	0.379188	0.421146	0.926462	0.0331724
ENSMUSG00000021796.15	Bmpr1a	7.03486	7.11415	7.07616	6.92149	6.56048	6.80545	5.84852	6.22927	5.84852	23.4214	4.91812	0.927491	5.30261	1.14157e-07	6.9425	4.18833e-06	5.37796	MTCP1		23.4214	4.07173	0.930512	4.3758	1.2099e-05	4.91725	0.000286494	3.54288	TCL1		23.4214	-0.846393	0.671711	-1.26006	0.207649	0.68267	0.851226	0.069955
ENSMUSG00000022197.16	Pdzd2	9.33061	10.288	9.62587	9.31886	8.52397	9.51271	7.62625	7.51346	7.81724	452.285	2.92449	0.398815	7.33296	2.25117e-13	12.6476	2.28826e-11	10.6405	MTCP1		452.285	2.18615	0.399484	5.47245	4.43868e-08	7.35275	1.88414e-06	5.72489	TCL1		452.285	-0.738341	0.391021	-1.88824	0.0589941	1.22919	0.644118	0.191035
ENSMUSG00000022257.4	Laptm4b	7.64764	7.6546	7.3652	7.50571	7.5662	7.61607	6.28973	6.52684	6.55697	64.5944	3.07975	0.443178	6.94924	3.67258e-12	11.435	3.09821e-10	9.50889	MTCP1		64.5944	3.07983	0.441711	6.9725	3.11351e-12	11.5067	2.54946e-10	9.59355	TCL1		64.5944	8.12303e-05	0.38127	0.000213052	0.99983	7.38323e-05	1	0
ENSMUSG00000022297.15	Fzd6	7.0372	8.6525	6.1265	7.07182	7.0003	7.75853	6.23179	6.0342	6.38732	61.2715	4.70537	1.14546	4.10784	3.99372e-05	4.39862	0.000793689	3.10035	MTCP1		61.2715	3.94291	1.14551	3.44205	0.000577318	3.23858	0.00742383	2.12937	TCL1		61.2715	-0.762458	1.11174	-0.685824	0.492824	0.307308	0.951403	0.0216357
ENSMUSG00000022324.15	Matn2	7.22136	6.79924	7.27226	7.31951	7.17838	6.8324	5.84852	6.46281	6.10785	33.4584	3.4508	0.871387	3.96012	7.49124e-05	4.12545	0.00134961	2.86979	MTCP1		33.4584	3.48747	0.870613	4.00577	6.18168e-05	4.20889	0.00116234	2.93467	TCL1		33.4584	0.0366764	0.803119	0.0456674	0.963575	0.0161143	0.996646	0.00145897
ENSMUSG00000022364.14	Tbc1d31	8.57451	8.15352	8.30779	8.47697	8.48342	8.05857	7.36711	6.82748	7.2397	165.5	2.12269	0.398403	5.328	9.92988e-08	7.00306	3.69791e-06	5.43204	MTCP1		165.5	2.11919	0.397627	5.32959	9.84364e-08	7.00684	3.79743e-06	5.42051	TCL1		165.5	-0.00350075	0.38598	-0.00906977	0.992763	0.00315421	1	0
ENSMUSG00000022371.16	Col14a1	7.11982	7.26762	7.87088	7.37767	7.14334	7.54806	6.15395	6.13799	5.84852	50.705	5.4395	0.738061	7.36999	1.70642e-13	12.7679	1.77826e-11	10.75	MTCP1		50.705	5.24545	0.737353	7.11389	1.12818e-12	11.9476	9.74071e-11	10.0114	TCL1		50.705	-0.194054	0.555662	-0.349231	0.726916	0.138516	0.982943	0.00747177
ENSMUSG00000022500.15	Litaf	9.53116	9.96751	9.34265	9.3599	9.64623	10.4105	7.83817	8.01597	8.38161	561.74	2.0067	0.37592	5.33811	9.39215e-08	7.02724	3.52579e-06	5.45274	MTCP1		561.74	2.27887	0.375519	6.06859	1.29038e-09	8.88928	6.91034e-08	7.1605	TCL1		561.74	0.272169	0.372082	0.731475	0.464489	0.333025	0.945528	0.0243257
ENSMUSG00000022816.11	Fstl1	7.65812	6.98183	7.10146	7.13139	7.77218	7.27631	5.84852	5.84852	5.84852	46.1399	8.53075	1.32675	6.42983	1.27745e-10	9.89366	8.70418e-09	8.06027	MTCP1		46.1399	8.82266	1.32524	6.65742	2.78679e-11	10.5549	1.95414e-09	8.70904	TCL1		46.1399	0.291903	0.617586	0.472651	0.636462	0.196227	0.971099	0.0127366
ENSMUSG00000022883.11	Robo1	8.04479	8.99287	8.85789	8.06217	8.09985	8.36315	6.41136	5.84852	5.84852	165.189	6.6598	0.724901	9.18719	4.03234e-20	19.3944	9.2602e-18	17.0334	MTCP1		165.189	5.94602	0.725765	8.19276	2.55294e-16	15.593	3.17666e-14	13.498	TCL1		165.189	-0.713779	0.563542	-1.26659	0.205301	0.687609	0.850062	0.0705494
ENSMUSG00000023015.14	Racgap1	9.97917	9.96663	10.3767	9.88885	9.93818	10.2769	7.94908	8.704	8.47199	726.74	2.09221	0.310706	6.73376	1.65339e-11	10.7816	1.28148e-09	8.89229	MTCP1		726.74	2.00844	0.310541	6.46755	9.96075e-11	10.0017	6.35286e-09	8.19703	TCL1		726.74	-0.0837787	0.307389	-0.272549	0.7852	0.10502	0.98342	0.00726076
ENSMUSG00000023043.7	Krt18	9.45103	10.4362	9.73472	8.99445	7.66344	10.7869	6.16943	6.31751	6.32866	530.748	7.39558	0.987249	7.4911	6.82989e-14	13.1656	7.4296e-12	11.129	MTCP1		530.748	7.12549	0.987267	7.21739	5.29963e-13	12.2758	4.77042e-11	10.3214	TCL1		530.748	-0.270092	0.922303	-0.292845	0.76964	0.113712	0.983419	0.00726122
ENSMUSG00000023050.9	Map3k12	7.88453	9.12218	8.18412	8.28009	8.44938	8.27007	6.61939	6.9601	6.77986	166.896	3.30752	0.479477	6.89818	5.26748e-12	11.2784	4.38403e-10	9.35813	MTCP1		166.896	3.06849	0.48072	6.38311	1.73524e-10	9.76064	1.07432e-08	7.96887	TCL1		166.896	-0.239026	0.469245	-0.509384	0.610483	0.214326	0.966221	0.0149233
ENSMUSG00000023439.11	Gnb3	12.0831	12.9601	10.824	11.9857	9.59109	12.6857	6.03602	6.18189	6.24051	2762.27	10.6936	1.03474	10.3345	4.91772e-25	24.3082	2.34556e-22	21.6298	MTCP1		2762.27	10.3786	1.03475	10.03	1.12475e-23	22.9489	3.31985e-21	20.4789	TCL1		2762.27	-0.31501	0.915106	-0.344233	0.730671	0.136278	0.982943	0.00747177
ENSMUSG00000024098.6	Twsg1	9.27054	9.37937	9.47192	9.00761	9.48958	9.04983	7.63656	7.56632	7.839	379.854	2.37913	0.260485	9.13344	6.6358e-20	19.1781	1.44369e-17	16.8405	MTCP1		379.854	2.16185	0.261339	8.2722	1.31514e-16	15.881	1.73872e-14	13.7598	TCL1		379.854	-0.21728	0.253003	-0.858802	0.39045	0.408435	0.926692	0.0330644
ENSMUSG00000024669.8	Cd5	8.58477	8.16336	9.01937	8.5933	9.68547	8.38478	6.1874	6.29385	7.28408	240.204	3.68233	1.06835	3.44674	0.000567395	3.24611	0.00744578	2.12809	MTCP1		240.204	4.17054	1.06784	3.9056	9.3993e-05	4.0269	0.00165919	2.7801	TCL1		240.204	0.488212	1.05563	0.462484	0.643734	0.191294	0.971346	0.0126263
ENSMUSG00000025328.9	Padi3	6.62434	6.8183	7.22245	6.99567	6.68626	7.15771	6.11445	6.13976	6.18774	24.1243	3.74619	0.825948	4.53562	5.74335e-06	5.24083	0.000143019	3.84461	MTCP1		24.1243	3.86797	0.823089	4.69934	2.6101e-06	5.58334	7.41104e-05	4.13012	TCL1		24.1243	0.12178	0.663118	0.183648	0.85429	0.0683948	0.990449	0.00416785
ENSMUSG00000025330.6	Padi4	7.60092	8.94404	8.60509	9.04304	9.36003	10.2418	6.65197	7.00241	6.79512	323.269	3.19547	0.541063	5.90591	3.5071e-09	8.45505	1.75369e-07	6.75605	MTCP1		323.269	4.63093	0.539147	8.58936	8.74539e-18	17.0582	1.29066e-15	14.8892	TCL1		323.269	1.43546	0.519948	2.76078	0.00576636	2.2391	0.242284	0.615675
ENSMUSG00000025429.9	Pstpip2	8.89502	9.72389	9.28581	9.08119	9.61519	9.69271	7.04036	7.06133	7.34514	399.004	3.41332	0.360974	9.45585	3.20408e-21	20.4943	8.27787e-19	18.0821	MTCP1		399.004	3.58583	0.360445	9.94833	2.56456e-23	22.591	6.9254e-21	20.1596	TCL1		399.004	0.172508	0.344651	0.500528	0.616704	0.209924	0.967579	0.0143138
ENSMUSG00000025432.11	Avil	10.6829	7.41515	9.27299	8.93886	11.9037	8.29573	6.20736	6.14364	6.11773	714.6	8.04145	1.32225	6.08163	1.1897e-09	8.92456	6.5864e-08	7.18135	MTCP1		714.6	9.06959	1.32202	6.86041	6.86629e-12	11.1633	5.28163e-10	9.27723	TCL1		714.6	1.02814	1.26409	0.813341	0.416023	0.380883	0.933597	0.0298403
ENSMUSG00000025739.13	Gng13	8.29614	8.98811	8.89882	8.29958	7.73701	9.21556	6.03703	5.84852	6.12781	198.87	8.40847	0.984372	8.54196	1.31964e-17	16.8795	2.15327e-15	14.6669	MTCP1		198.87	8.1343	0.984452	8.26277	1.42327e-16	15.8467	1.86229e-14	13.73	TCL1		198.87	-0.274166	0.53837	-0.509252	0.610576	0.21426	0.966221	0.0149233
ENSMUSG00000025754.11	Agbl1	7.61024	9.28098	6.94715	8.05489	8.5281	8.97597	6.42314	6.33828	6.75397	167.199	4.05366	0.805845	5.03032	4.89659e-07	6.31011	1.57721e-05	4.80211	MTCP1		167.199	4.40228	0.805121	5.46784	4.55544e-08	7.34147	1.92085e-06	5.71651	TCL1		167.199	0.348619	0.772374	0.45136	0.65173	0.185932	0.973868	0.0114997
ENSMUSG00000025969.15	Nrp2	7.88772	8.19931	8.50136	8.76264	7.83132	8.72717	6.65759	7.26411	7.24433	165.448	2.08491	0.511195	4.07851	4.53262e-05	4.34365	0.000881019	3.05501	MTCP1		165.448	2.48903	0.509818	4.8822	1.04908e-06	5.97919	3.20841e-05	4.49371	TCL1		165.448	0.404121	0.499577	0.808926	0.418558	0.378245	0.934009	0.0296489
ENSMUSG00000026011.13	Ctla4	8.47495	8.80006	8.07164	7.85872	7.24093	8.58436	6.91445	6.92983	6.96378	147.043	2.8724	0.528193	5.43818	5.38288e-08	7.26899	2.12589e-06	5.67246	MTCP1		147.043	2.17758	0.529371	4.11352	3.89669e-05	4.4093	0.000804176	3.09465	TCL1		147.043	-0.694824	0.514253	-1.35113	0.176653	0.752878	0.826115	0.0829595
ENSMUSG00000026407.17	Cacna1s	9.10364	9.43392	8.22079	9.69923	8.40165	9.37874	6.96223	7.06806	7.06632	316.438	3.3025	0.484508	6.8162	9.34833e-12	11.0293	7.52783e-10	9.12333	MTCP1		316.438	3.61197	0.483873	7.46472	8.34771e-14	13.0784	8.40866e-12	11.0753	TCL1		316.438	0.309473	0.469305	0.659428	0.509621	0.292753	0.952892	0.0209564
ENSMUSG00000026548.4	Slamf9	9.63965	9.82783	9.26302	10.4633	8.73233	9.9664	7.58637	7.07567	7.62964	525.738	3.06661	0.483148	6.34715	2.19345e-10	9.65887	1.38076e-08	7.85988	MTCP1		525.738	3.39956	0.482733	7.04232	1.89069e-12	11.7234	1.61051e-10	9.79304	TCL1		525.738	0.332945	0.475531	0.700153	0.483832	0.315306	0.948217	0.0230923
ENSMUSG00000026700.4	Tnfsf4	6.93065	6.46785	7.73295	7.35922	7.21219	6.0401	5.84852	5.84852	6.12768	31.7374	6.34401	1.54546	4.10494	4.04423e-05	4.39316	0.000802099	3.09577	MTCP1		31.7374	6.01532	1.54585	3.89126	9.97232e-05	4.0012	0.00174337	2.75861	TCL1		31.7374	-0.328691	1.19829	-0.2743	0.783854	0.105765	0.98342	0.00726076
ENSMUSG00000026726.10	Cubn	6.74864	8.56208	5.84852	8.43931	6.37371	7.51523	5.84852	5.84852	5.84852	69.9647	9.18909	2.73909	3.35479	0.000794241	3.10005	0.00982972	2.00746	MTCP1		69.9647	9.3739	2.73869	3.42277	0.00061986	3.20771	0.00788303	2.10331	TCL1		69.9647	0.184806	2.47406	0.0746976	0.940455	0.0266618	0.99522	0.00208106
ENSMUSG00000026807.8	Ak8	7.21195	7.89895	7.73226	8.11785	7.50244	7.832	6.60933	6.08447	6.58002	80.5481	3.23688	0.653632	4.95215	7.33981e-07	6.13432	2.253e-05	4.64724	MTCP1		80.5481	3.57212	0.651748	5.48083	4.23327e-08	7.37332	1.80534e-06	5.74344	TCL1		80.5481	0.335238	0.610283	0.549315	0.582789	0.234488	0.964226	0.015821
ENSMUSG00000026932.14	Nacc2	10.5967	10.5801	10.136	10.0891	9.59452	10.1701	6.84136	6.63531	7.44059	740.959	5.00884	0.451174	11.1018	1.22944e-28	27.9103	9.52894e-26	25.021	MTCP1		740.959	4.47943	0.451362	9.92424	3.26583e-23	22.486	8.45917e-21	20.0727	TCL1		740.959	-0.529412	0.431668	-1.22643	0.220035	0.657508	0.858281	0.0663705
ENSMUSG00000027134.4	Lpcat4	9.91858	10.0871	9.56227	10.4454	9.23149	10.8192	7.82613	8.26337	8.24814	719.095	2.22711	0.419096	5.31407	1.07204e-07	6.96979	3.96847e-06	5.40138	MTCP1		719.095	2.71175	0.418679	6.47694	9.36044e-11	10.0287	6.03059e-09	8.21964	TCL1		719.095	0.484648	0.415393	1.16672	0.243324	0.613816	0.86903	0.0609654
ENSMUSG00000027993.16	Trim2	7.25393	7.87153	7.74942	8.09755	7.94705	7.58249	5.84852	5.84852	6.29633	80.3071	6.5158	0.951975	6.8445	7.67429e-12	11.115	6.30257e-10	9.20048	MTCP1		80.3071	6.93025	0.951703	7.28195	3.29027e-13	12.4828	3.09334e-11	10.5096	TCL1		80.3071	0.414456	0.519256	0.798174	0.42477	0.371846	0.935258	0.0290683
ENSMUSG00000028207.18	Asph	8.10337	7.80535	8.05829	7.52722	6.59296	7.60179	6.36642	6.72034	6.44445	77.4539	3.53194	0.668076	5.28673	1.24521e-07	6.90476	4.55511e-06	5.3415	MTCP1		77.4539	2.32907	0.670157	3.47541	0.000510068	3.29237	0.00668779	2.17472	TCL1		77.4539	-1.20287	0.617849	-1.94686	0.0515512	1.28776	0.62002	0.207594
ENSMUSG00000028347.14	Tmeff1	6.58297	6.81213	6.77002	6.69178	6.81654	6.7107	6.15594	6.23179	6.03694	15.8151	3.04324	0.819581	3.71316	0.000204683	3.68892	0.00320086	2.49473	MTCP1		15.8151	3.08882	0.816409	3.78343	0.000154682	3.81056	0.00250093	2.6019	TCL1		15.8151	0.0455838	0.632345	0.0720869	0.942533	0.0257035	0.99522	0.00208106
ENSMUSG00000028631.7	Kcnq4	6.72036	7.83957	6.40148	7.91198	7.00235	8.25354	5.84852	6.01525	5.84852	59.8244	7.35345	1.49563	4.91661	8.80563e-07	6.05524	2.64974e-05	4.5768	MTCP1		59.8244	8.6067	1.49252	5.76656	8.09046e-09	8.09203	3.78908e-07	6.42147	TCL1		59.8244	1.25326	0.924536	1.35555	0.175242	0.756362	0.825328	0.0833732
ENSMUSG00000028860.13	Sytl1	9.22944	9.01749	9.15861	8.65473	7.93185	8.29691	6.60469	6.7017	6.20962	227.887	5.01476	0.455229	11.0159	3.2025e-28	27.4945	2.20634e-25	24.6563	MTCP1		227.887	3.94343	0.456778	8.63315	5.96875e-18	17.2241	9.23847e-16	15.0344	TCL1		227.887	-1.07133	0.403997	-2.65182	0.00800583	2.09659	0.281899	0.549907
ENSMUSG00000028926.15	Cdk14	7.39153	7.6133	7.07922	6.97926	6.92516	7.47975	6.2672	6.09392	6.50394	42.8737	3.88749	0.732089	5.31014	1.09544e-07	6.96041	4.04301e-06	5.3933	MTCP1		42.8737	3.38776	0.733264	4.62011	3.83533e-06	5.4162	0.00010335	3.98569	TCL1		42.8737	-0.499731	0.629195	-0.794239	0.427056	0.369515	0.935258	0.0290683
ENSMUSG00000028943.18	Espn	7.07095	7.94602	8.21737	7.11822	7.64462	8.00616	6.21604	6.23617	6.57506	78.7721	4.17557	0.719837	5.80071	6.60338e-09	8.18023	3.14956e-07	6.50175	MTCP1		78.7721	3.84647	0.721314	5.33258	9.68261e-08	7.01401	3.7467e-06	5.42635	TCL1		78.7721	-0.329099	0.661059	-0.497836	0.6186	0.20859	0.967942	0.0141508
ENSMUSG00000029070.9	Mxra8	8.23964	8.44743	7.78459	7.97324	7.44829	7.87368	6.56029	6.59323	6.31959	106.556	3.93662	0.47967	8.20693	2.26907e-16	15.6442	3.02567e-14	13.5192	MTCP1		106.556	3.29652	0.48138	6.84807	7.48551e-12	11.1258	5.68899e-10	9.24496	TCL1		106.556	-0.640099	0.429544	-1.49018	0.136176	0.865899	0.786916	0.104072
ENSMUSG00000029072.3	Tas1r3	8.25573	7.99741	7.38475	7.96275	7.25529	7.71393	6.78359	6.51434	6.65351	88.8455	2.93688	0.53	5.54128	3.00271e-08	7.52249	1.258e-06	5.90032	MTCP1		88.8455	2.50954	0.530757	4.72822	2.26492e-06	5.64495	6.54813e-05	4.18388	TCL1		88.8455	-0.427342	0.502089	-0.851127	0.394699	0.403734	0.927512	0.0326805
ENSMUSG00000029095.17	Ablim2	7.35866	6.68804	6.14409	7.28202	7.79811	7.38419	6.07677	5.98117	5.84852	38.8002	5.35699	1.18044	4.53815	5.67511e-06	5.24603	0.000142176	3.84717	MTCP1		38.8002	6.83284	1.17075	5.8363	5.33714e-09	8.27269	2.54658e-07	6.59404	TCL1		38.8002	1.47585	0.905371	1.6301	0.10308	0.986826	0.747742	0.126248
ENSMUSG00000029121.16	Crmp1	7.34861	7.47618	6.49724	7.2354	8.1618	7.36254	6.26642	6.13683	5.84852	53.1461	4.46367	0.926257	4.81904	1.44252e-06	5.84088	4.15051e-05	4.3819	MTCP1		53.1461	5.40262	0.921964	5.85991	4.63122e-09	8.3343	2.2265e-07	6.65238	TCL1		53.1461	0.938956	0.772338	1.21573	0.224087	0.649583	0.858544	0.0662372
ENSMUSG00000029153.11	Ociad2	6.34935	6.38412	6.83771	7.14125	7.19873	6.85725	5.84852	6.00301	6.16192	19.9611	4.32086	1.21872	3.54541	0.000392008	3.4067	0.00546827	2.26215	MTCP1		19.9611	5.9496	1.20489	4.93786	7.89851e-07	6.10245	2.49373e-05	4.60315	TCL1		19.9611	1.62874	0.787095	2.0693	0.0385178	1.41434	0.567291	0.246194
ENSMUSG00000029189.10	Sel1l3	7.79943	7.81248	6.69424	8.0202	8.85517	7.43701	6.3277	6.18419	6.66211	98.3208	3.26476	0.800099	4.08045	4.49495e-05	4.34727	0.000875069	3.05796	MTCP1		98.3208	4.40612	0.796641	5.53088	3.18637e-08	7.4967	1.38974e-06	5.85707	TCL1		98.3208	1.14136	0.757479	1.50679	0.131865	0.87987	0.783921	0.105728
ENSMUSG00000029710.15	Ephb4	8.18776	8.28595	6.50299	7.77405	9.28576	8.58078	5.84852	5.84852	6.0501	146.422	8.69072	1.43389	6.06095	1.35321e-09	8.86864	7.32799e-08	7.13502	MTCP1		146.422	9.84877	1.43267	6.87442	6.22444e-12	11.2059	4.84666e-10	9.31456	TCL1		146.422	1.15805	0.818958	1.41405	0.157346	0.803144	0.805133	0.0941325
ENSMUSG00000029765.12	Plxna4	5.84852	7.62468	5.84852	7.2099	6.02813	6.91951	5.84852	5.84852	5.84852	20.9228	21.6236	3.68717	5.86454	4.50374e-09	8.34643	2.19885e-07	6.6578	MTCP1		20.9228	21.4758	3.68701	5.82473	5.7204e-09	8.24257	2.71923e-07	6.56555	TCL1		20.9228	-0.147737	3.49716	-0.0422447	0.966304	0.0148864	0.996778	0.00140135
ENSMUSG00000030255.13	Sspn	6.91962	6.77139	6.49584	6.68422	7.14815	7.30522	6.22572	6.12518	6.145	23.5293	3.03478	0.817434	3.71257	0.000205162	3.6879	0.0032043	2.49427	MTCP1		23.5293	3.97339	0.807575	4.92015	8.6478e-07	6.06309	2.69014e-05	4.57022	TCL1		23.5293	0.938608	0.672141	1.39645	0.16258	0.788932	0.810251	0.0913805
ENSMUSG00000030256.11	Bhlhe41	8.90057	8.41801	8.17513	8.02813	7.71818	7.76922	6.80318	7.14321	6.64433	141.433	3.0606	0.436924	7.00488	2.47198e-12	11.607	2.14371e-10	9.66883	MTCP1		141.433	2.03054	0.439755	4.61744	3.88499e-06	5.41061	0.000104246	3.98194	TCL1		141.433	-1.03006	0.42081	-2.44781	0.0143728	1.84246	0.367499	0.434743
ENSMUSG00000030342.8	Cd9	11.2614	10.8431	10.2433	11.2307	9.7599	11.251	9.06155	8.81189	8.97997	1299.48	2.15079	0.41985	5.12276	3.01091e-07	6.5213	1.01188e-05	4.99487	MTCP1		1299.48	2.20654	0.419754	5.25675	1.46623e-07	6.8338	5.36294e-06	5.2706	TCL1		1299.48	0.0557482	0.418321	0.133267	0.893983	0.048671	0.99331	0.00291518
ENSMUSG00000030630.16	Fah	10.0075	8.99144	9.1217	9.69168	9.29471	10.1198	7.30005	7.3968	7.84787	473.942	2.73414	0.422283	6.47468	9.50142e-11	10.0222	6.58252e-09	8.18161	MTCP1		473.942	3.07395	0.421766	7.2883	3.13898e-13	12.5032	2.97313e-11	10.5268	TCL1		473.942	0.339809	0.414587	0.819634	0.412425	0.384655	0.933284	0.029986
ENSMUSG00000030946.13	Lhpp	8.38096	7.40989	8.56148	8.15532	8.02814	8.73127	6.52755	6.8335	6.66724	143.481	3.24582	0.537002	6.04433	1.50028e-09	8.82383	8.08911e-08	7.0921	MTCP1		143.481	3.44364	0.536123	6.42322	1.33422e-10	9.87477	8.34182e-09	8.07874	TCL1		143.481	0.197815	0.5092	0.388481	0.69766	0.156356	0.981239	0.0082251
ENSMUSG00000031078.15	Cttn	7.16007	7.41965	6.7362	7.20398	6.46388	8.27042	6.34507	6.28858	6.12735	48.1081	3.35542	0.939483	3.57156	0.000354866	3.44994	0.00505246	2.2965	MTCP1		48.1081	4.21008	0.93517	4.50194	6.73369e-06	5.17175	0.000170928	3.76719	TCL1		48.1081	0.854662	0.869264	0.983202	0.325508	0.487438	0.905237	0.0432375
ENSMUSG00000031517.8	Gpm6a	7.34158	7.76222	7.45606	7.54199	7.02988	6.93866	6.38654	6.258	6.74807	51.5586	2.91027	0.640173	4.54607	5.46568e-06	5.26236	0.000138326	3.85909	MTCP1		51.5586	2.22511	0.642674	3.46227	0.000535646	3.27112	0.0069799	2.15615	TCL1		51.5586	-0.68516	0.606066	-1.1305	0.258264	0.587937	0.878534	0.0562413
ENSMUSG00000032184.5	Lysmd2	8.62173	8.19017	8.4467	8.43492	8.37801	8.57126	6.81469	6.73788	6.93807	171.562	3.11108	0.313592	9.92078	3.38098e-23	22.471	1.07507e-20	19.9686	MTCP1		171.562	3.15777	0.312852	10.0935	5.90389e-24	23.2289	1.9719e-21	20.7051	TCL1		171.562	0.0466903	0.280719	0.166324	0.867902	0.0615293	0.991655	0.00363956
ENSMUSG00000032186.15	Tmod2	7.58686	7.06315	6.91013	7.00237	6.78924	7.42621	6.32366	6.117	6.48395	36.6886	3.13898	0.752687	4.17037	3.04102e-05	4.51698	0.000624365	3.20456	MTCP1		36.6886	2.84683	0.750151	3.79501	0.000147639	3.8308	0.00241786	2.61657	TCL1		36.6886	-0.292156	0.67618	-0.432068	0.665692	0.176727	0.97635	0.0103944
ENSMUSG00000032207.10	Lipc	10.0885	9.37975	9.11246	10.268	8.03989	10.3382	6.68351	7.16648	7.36188	508.941	3.81296	0.636606	5.98952	2.10467e-09	8.67682	1.09664e-07	6.95994	MTCP1		508.941	4.13002	0.636307	6.4906	8.54946e-11	10.0681	5.53621e-09	8.25679	TCL1		508.941	0.317055	0.626329	0.506211	0.612708	0.212746	0.966569	0.0147673
ENSMUSG00000032261.16	Sh3bgrl2	6.94456	7.39268	6.35252	7.59944	7.34799	7.55174	5.84852	6.29028	6.12472	41.7851	3.93161	0.941849	4.17435	2.98833e-05	4.52457	0.000615587	3.21071	MTCP1		41.7851	5.07542	0.935472	5.42551	5.77878e-08	7.23816	2.34327e-06	5.63018	TCL1		41.7851	1.14381	0.79722	1.43475	0.15136	0.81999	0.798908	0.0975033
ENSMUSG00000032323.13	Cyp11a1	10.121	10.9671	11.2701	8.99347	9.10799	9.23383	6.21303	6.39926	6.47025	733.816	7.84225	0.452442	17.3331	2.6446e-67	66.5776	3.27956e-63	62.4842	MTCP1		733.816	5.86904	0.453614	12.9384	2.73256e-38	37.5634	3.85351e-35	34.4141	TCL1		733.816	-1.97321	0.350218	-5.63424	1.75827e-08	7.75491	3.63405e-05	4.43961
ENSMUSG00000032369.13	Plscr1	10.1556	8.67436	10.375	9.94708	9.23269	9.11245	7.75699	7.68581	7.78483	522.216	2.88922	0.465984	6.20025	5.63745e-10	9.24892	3.25163e-08	7.4879	MTCP1		522.216	2.39892	0.466173	5.14599	2.66114e-07	6.57493	9.27888e-06	5.0325	TCL1		522.216	-0.490297	0.461151	-1.0632	0.287689	0.541076	0.888398	0.0513922
ENSMUSG00000033066.15	Gas7	7.77521	9.03376	7.08808	8.80087	7.86335	8.97041	6.40617	6.40012	6.24201	162.67	4.73844	0.743258	6.37523	1.82687e-10	9.73829	1.18613e-08	7.92587	MTCP1		162.67	5.31162	0.742137	7.1572	8.23444e-13	12.0844	7.25774e-11	10.1392	TCL1		162.67	0.573178	0.681991	0.840448	0.400657	0.397227	0.927908	0.032495
ENSMUSG00000033427.14	Upb1	8.57582	8.83188	7.95587	8.66742	9.68023	8.97261	6.37317	6.54605	6.93564	247.488	3.80307	0.543269	7.00035	2.5533e-12	11.5929	2.18369e-10	9.66081	MTCP1		247.488	4.66943	0.541772	8.61882	6.76485e-18	17.1697	1.03445e-15	14.9853	TCL1		247.488	0.866366	0.511371	1.6942	0.0902267	1.04466	0.728006	0.137865
ENSMUSG00000034416.18	Pkd1l2	7.21831	7.10968	7.05746	6.82743	6.16042	7.31152	6.1122	6.18263	5.84852	27.2855	4.78144	1.09073	4.38371	1.16677e-05	4.93302	0.000273678	3.56276	MTCP1		27.2855	4.15831	1.09313	3.80404	0.000142358	3.84662	0.00234922	2.62908	TCL1		27.2855	-0.623128	0.91684	-0.679647	0.496728	0.303881	0.952371	0.0211937
ENSMUSG00000034427.17	Myo15b	8.39733	6.06626	8.75938	6.83268	7.33704	6.87238	6.19489	6.03793	6.23294	76.9346	6.05685	1.10478	5.4824	4.19589e-08	7.37718	1.70043e-06	5.76944	MTCP1		76.9346	3.90712	1.11857	3.49295	0.000477715	3.32083	0.00636887	2.19594	TCL1		76.9346	-2.14973	1.07575	-1.99836	0.0456775	1.3403	0.596888	0.224107
ENSMUSG00000034687.8	Fras1	10.5432	10.0671	10.5395	11.004	10.7262	7.89238	5.84852	5.84852	6.5899	820.865	7.92567	1.65708	4.78293	1.72761e-06	5.76255	4.90254e-05	4.30958	MTCP1		820.865	7.90302	1.65705	4.76933	1.84839e-06	5.73321	5.4431e-05	4.26415	TCL1		820.865	-0.0226449	1.61894	-0.0139875	0.98884	0.004874	1	0
ENSMUSG00000035441.14	Myo1d	9.34755	8.57739	8.85437	7.87531	7.94354	8.82452	6.95674	6.71317	6.71238	208.157	3.89949	0.469845	8.29952	1.04532e-16	15.9807	1.47307e-14	13.8318	MTCP1		208.157	2.98924	0.47104	6.34603	2.20944e-10	9.65572	1.32668e-08	7.87723	TCL1		208.157	-0.91025	0.446605	-2.03815	0.0415346	1.38159	0.578775	0.23749
ENSMUSG00000035513.19	Ntng2	8.4401	7.73234	8.34867	8.21944	7.71393	7.43585	6.59273	6.73205	6.8813	113.992	3.06289	0.485539	6.30823	2.82246e-10	9.54937	1.7242e-08	7.76341	MTCP1		113.992	2.46943	0.486926	5.07148	3.94742e-07	6.40369	1.31844e-05	4.87994	TCL1		113.992	-0.59346	0.461057	-1.28717	0.198034	0.703259	0.84186	0.0747601
ENSMUSG00000035849.14	Krt222	8.3551	7.90816	8.46453	8.15386	7.08507	8.08568	6.94684	6.63647	6.94118	121.191	2.80308	0.539566	5.19506	2.04649e-07	6.68899	7.10882e-06	5.1482	MTCP1		121.191	2.17798	0.540708	4.02801	5.62514e-05	4.24987	0.00107684	2.96785	TCL1		121.191	-0.625103	0.523071	-1.19506	0.232063	0.634395	0.861491	0.0647491
ENSMUSG00000036027.13	1810046K07Rik	11.1559	11.195	11.0611	10.844	11.2175	11.8797	7.40463	7.58197	7.69639	1593.65	4.54464	0.308886	14.713	5.32017e-49	48.2741	1.31951e-45	44.8796	MTCP1		1593.65	4.79642	0.308738	15.5356	1.99323e-54	53.7004	6.32453e-51	50.199	TCL1		1593.65	0.251781	0.297503	0.846315	0.397377	0.400797	0.927908	0.032495
ENSMUSG00000036158.12	Prickle1	7.28081	6.45063	6.72087	6.45004	6.73843	7.47139	5.84852	6.01663	5.84852	23.1134	6.57795	1.51959	4.32877	1.49947e-05	4.82406	0.000339323	3.46939	MTCP1		23.1134	6.86139	1.5172	4.5224	6.11419e-06	5.21366	0.000157088	3.80386	TCL1		23.1134	0.283446	0.969268	0.292433	0.769956	0.113534	0.983419	0.00726122
ENSMUSG00000036169.6	Sostdc1	8.69555	9.51368	7.18497	7.81094	8.09622	8.53764	5.84852	5.84852	6.12401	171.42	9.05595	1.23058	7.35912	1.8513e-13	12.7325	1.91316e-11	10.7182	MTCP1		171.42	8.24675	1.23108	6.69878	2.1016e-11	10.6775	1.49603e-09	8.82506	TCL1		171.42	-0.809207	0.713316	-1.13443	0.256614	0.59072	0.877832	0.0565886
ENSMUSG00000036617.17	Etl4	8.80453	8.34531	8.46545	8.50088	8.298	9.27841	6.52237	6.24107	6.8172	203.167	4.23789	0.551354	7.68632	1.51427e-14	13.8198	1.75499e-12	11.7557	MTCP1		203.167	4.51357	0.550653	8.19675	2.4698e-16	15.6073	3.10363e-14	13.5081	TCL1		203.167	0.275679	0.511692	0.538759	0.590053	0.229109	0.966221	0.0149233
ENSMUSG00000037347.7	Chst7	8.80555	8.73297	8.02419	8.8332	8.04907	9.11992	6.11665	6.35144	6.66489	200.102	4.87586	0.607771	8.02254	1.03584e-15	14.9847	1.29752e-13	12.8869	MTCP1		200.102	5.10656	0.607249	8.40933	4.12342e-17	16.3847	5.68852e-15	14.245	TCL1		200.102	0.230699	0.551912	0.418	0.675947	0.170087	0.978268	0.00954214
ENSMUSG00000037375.16	Hhat	7.75066	7.63478	8.01579	8.01985	7.69567	8.09278	6.98706	6.66053	6.81852	98.9818	2.16049	0.395203	5.46678	4.58294e-08	7.33886	1.83332e-06	5.73676	MTCP1		98.9818	2.38681	0.392991	6.07345	1.25189e-09	8.90243	6.73261e-08	7.17182	TCL1		98.9818	0.226323	0.370747	0.610452	0.541563	0.266351	0.96049	0.017507
ENSMUSG00000037541.21	Shank2	6.58367	7.19752	7.11305	6.44625	6.79937	7.11988	5.84852	6.00582	5.84852	22.3345	6.96049	1.41918	4.90458	9.3626e-07	6.0286	2.791e-05	4.55424	MTCP1		22.3345	6.49281	1.42174	4.56681	4.95197e-06	5.30522	0.000129588	3.88743	TCL1		22.3345	-0.467682	0.808228	-0.578651	0.562825	0.249627	0.96106	0.0172497
ENSMUSG00000038235.4	F11r	8.58549	9.12529	8.39174	9.56245	7.35036	9.55891	6.40193	6.01472	6.04646	258.289	6.53511	0.847195	7.71382	1.22107e-14	13.9133	1.42853e-12	11.8451	MTCP1		258.289	7.0381	0.846614	8.31323	9.31328e-17	16.0309	1.25749e-14	13.9005	TCL1		258.289	0.502982	0.729539	0.689452	0.490539	0.309327	0.951387	0.0216427
ENSMUSG00000038371.15	Sbf2	8.34534	8.94346	8.77418	8.77365	9.09999	9.36002	7.12617	7.71263	7.14887	273.257	2.16495	0.398327	5.43512	5.47584e-08	7.26155	2.15574e-06	5.6664	MTCP1		273.257	2.66023	0.396716	6.70562	2.0055e-11	10.6978	1.43974e-09	8.84171	TCL1		273.257	0.495274	0.389017	1.27314	0.202967	0.692574	0.848	0.0716042
ENSMUSG00000038379.15	Ttk	7.24082	7.69781	7.97985	7.27173	7.26363	8.04694	6.63292	6.69004	6.72872	73.2244	2.41096	0.545781	4.41744	9.98773e-06	5.00053	0.000236822	3.62558	MTCP1		73.2244	2.24434	0.545336	4.11553	3.86295e-05	4.41308	0.000798511	3.09772	TCL1		73.2244	-0.166613	0.52248	-0.318889	0.749811	0.125048	0.983419	0.00726122
ENSMUSG00000038456.9	Dennd2a	7.46049	6.98262	6.49769	6.96675	7.03763	6.68495	5.84852	6.123	6.27223	25.9882	4.53278	1.02979	4.40166	1.07425e-05	4.9689	0.000253747	3.5956	MTCP1		25.9882	4.13162	1.03086	4.00793	6.12534e-05	4.21287	0.00115689	2.93671	TCL1		25.9882	-0.401155	0.81506	-0.492178	0.622593	0.205795	0.969179	0.013596
ENSMUSG00000038540.14	Tmc3	9.53178	8.89069	9.02667	8.95008	9.91772	10.7207	6.61708	6.73746	7.23264	480.084	3.8783	0.544604	7.12133	1.0689e-12	11.9711	9.81887e-11	10.0079	MTCP1		480.084	4.87766	0.5437	8.97123	2.93219e-19	18.5328	5.29089e-17	16.2765	TCL1		480.084	0.999356	0.526303	1.89882	0.0575879	1.23967	0.640346	0.193586
ENSMUSG00000038637.15	Lrrc56	7.66066	8.19385	7.5194	7.67744	7.31391	7.81229	6.39753	6.71001	6.91933	81.8121	2.60427	0.541498	4.80937	1.51403e-06	5.81986	4.33615e-05	4.3629	MTCP1		81.8121	2.23269	0.537344	4.15504	3.2523e-05	4.48781	0.000685684	3.16388	TCL1		81.8121	-0.371579	0.523842	-0.709334	0.478117	0.320465	0.947015	0.0236432
ENSMUSG00000038872.10	Zfhx3	7.97374	6.90947	6.53384	7.20423	7.34966	8.11141	6.21957	6.34605	6.23903	56.2738	3.68769	0.868209	4.24746	2.16205e-05	4.66513	0.00046068	3.3366	MTCP1		56.2738	4.28976	0.865223	4.95798	7.12282e-07	6.14735	2.27143e-05	4.6437	TCL1		56.2738	0.602075	0.795909	0.756463	0.449372	0.347394	0.94202	0.02594
ENSMUSG00000039004.6	Bmp6	6.60082	6.51527	6.43349	6.57445	6.72419	6.88575	5.84852	6.08035	5.84852	11.9472	4.47914	1.28355	3.48965	0.00048366	3.31546	0.00653363	2.18485	MTCP1		11.9472	5.31001	1.27137	4.1766	2.95904e-05	4.52885	0.000632259	3.1991	TCL1		11.9472	0.830862	0.774362	1.07296	0.283288	0.547772	0.888147	0.0515154
ENSMUSG00000039063.5	Echdc3	8.01394	7.17415	7.77714	7.55183	7.60791	8.03086	6.1721	6.46287	6.54764	77.8627	3.58356	0.594795	6.02487	1.69246e-09	8.77148	9.04661e-08	7.04351	MTCP1		77.8627	3.66362	0.593745	6.17037	6.81325e-10	9.16665	3.79271e-08	7.42105	TCL1		77.8627	0.0800622	0.537771	0.148878	0.88165	0.0547037	0.993199	0.00296353
ENSMUSG00000039512.12	Uhrf1bp1	7.49038	7.37037	7.78381	7.79602	7.10809	7.25683	6.38506	6.66325	6.81646	61.724	2.34259	0.555197	4.21938	2.44972e-05	4.61088	0.000515773	3.28754	MTCP1		61.724	2.07179	0.553872	3.74057	0.000183606	3.73611	0.00288406	2.54	TCL1		61.724	-0.270796	0.536553	-0.504695	0.613773	0.211992	0.967292	0.0144426
ENSMUSG00000039697.16	Ncoa7	7.42688	7.75315	8.11794	8.16903	8.53819	7.61442	6.78411	6.66641	6.82222	109.458	2.35184	0.47107	4.99254	5.95897e-07	6.22483	1.87081e-05	4.72797	MTCP1		109.458	2.93879	0.469314	6.26188	3.80362e-10	9.4198	2.20436e-08	7.65672	TCL1		109.458	0.586951	0.457757	1.28223	0.199761	0.69949	0.844319	0.0734932
ENSMUSG00000040413.15	Timd2	7.9391	7.18296	7.61318	7.81163	8.73365	7.3447	6.52416	6.54216	6.36582	93.1377	3.10258	0.633323	4.89889	9.63794e-07	6.01602	2.85933e-05	4.54374	MTCP1		93.1377	3.89684	0.630379	6.18175	6.33957e-10	9.19794	3.57608e-08	7.44659	TCL1		93.1377	0.79426	0.592584	1.34033	0.180137	0.744397	0.826115	0.0829595
ENSMUSG00000041268.17	Dmxl2	7.66482	8.86529	7.88993	8.86087	8.96395	8.8017	7.07288	6.38541	6.71213	195.297	3.04356	0.584289	5.209	1.89858e-07	6.72157	6.66978e-06	5.17589	MTCP1		195.297	3.90339	0.582751	6.69821	2.10991e-11	10.6757	1.49603e-09	8.82506	TCL1		195.297	0.859826	0.564355	1.52356	0.12762	0.894082	0.778846	0.108549
ENSMUSG00000041540.16	Sox5	9.06399	8.97859	9.97075	8.51441	8.26219	8.86464	6.76134	7.03861	6.95089	292.696	4.09725	0.418177	9.7979	1.14952e-22	21.9395	3.3941e-20	19.4693	MTCP1		292.696	3.03468	0.419303	7.23745	4.57189e-13	12.3399	4.20481e-11	10.3763	TCL1		292.696	-1.06257	0.394142	-2.6959	0.00701981	2.15367	0.266567	0.574194
ENSMUSG00000041729.15	Coro2b	7.39387	6.72605	7.49104	7.61457	6.7533	7.33711	6.37694	5.84852	6.25768	42.0379	3.80735	0.876828	4.34219	1.41071e-05	4.85056	0.000322771	3.4911	MTCP1		42.0379	3.89228	0.874745	4.44961	8.60251e-06	5.06537	0.000210778	3.67617	TCL1		42.0379	0.0849253	0.809443	0.104918	0.916441	0.0378957	0.994048	0.00259274
ENSMUSG00000042010.16	Acacb	7.67952	7.45078	9.34109	7.75989	7.57327	7.68939	5.84852	5.84852	6.03935	115.646	9.57225	1.35871	7.04509	1.85348e-12	11.732	1.64179e-10	9.78468	MTCP1		115.646	8.37953	1.35958	6.16331	7.1241e-10	9.14727	3.94843e-08	7.40358	TCL1		115.646	-1.19272	0.681554	-1.75	0.0801185	1.09627	0.706975	0.150596
ENSMUSG00000042129.8	Rassf4	10.0376	10.4433	10.2929	10.3167	9.98547	10.0231	8.40019	8.34325	8.54924	785.959	2.22365	0.220335	10.0922	5.98317e-24	23.2231	2.18227e-21	20.6611	MTCP1		785.959	2.05631	0.22027	9.33542	1.00593e-20	19.9974	2.093e-18	17.6792	TCL1		785.959	-0.16734	0.215752	-0.775614	0.437977	0.358549	0.938217	0.0276967
ENSMUSG00000042686.5	Jph1	7.06497	6.87296	6.98414	7.32795	6.25031	6.71253	5.84852	5.84852	6.29036	23.1844	4.46598	1.21464	3.67679	0.000236185	3.62675	0.0035982	2.44391	MTCP1		23.1844	4.18811	1.21486	3.4474	0.000566007	3.24718	0.00731544	2.13576	TCL1		23.1844	-0.277874	1.0591	-0.262369	0.793037	0.100706	0.98447	0.00679742
ENSMUSG00000042826.13	Fgf11	6.73857	6.73647	6.07621	6.54429	6.10556	6.66858	5.84852	5.84852	5.84852	9.02457	6.53782	1.74842	3.73928	0.000184551	3.73388	0.00292662	2.53363	MTCP1		9.02457	6.09721	1.75051	3.4831	0.000495641	3.30483	0.00654597	2.18403	TCL1		9.02457	-0.440607	1.31438	-0.33522	0.737459	0.132262	0.983419	0.00726122
ENSMUSG00000042895.6	Abra	6.68028	6.63633	7.08136	6.76845	6.64424	6.38812	5.84852	5.84852	6.12831	14.9492	5.44356	1.28341	4.24148	2.22052e-05	4.65355	0.000472327	3.32576	MTCP1		14.9492	4.74379	1.28787	3.68343	0.000230118	3.63805	0.00346459	2.46035	TCL1		14.9492	-0.699777	0.829795	-0.843313	0.399053	0.398969	0.927908	0.032495
ENSMUSG00000043243.15	Fam129c	12.5399	12.4612	12.0757	12.5095	12.3925	11.962	10.3753	10.1084	10.5384	3777.99	2.12053	0.2421	8.75893	1.97114e-18	17.7053	3.39502e-16	15.4692	MTCP1		3777.99	2.0527	0.242059	8.48018	2.24843e-17	16.6481	3.13594e-15	14.5036	TCL1		3777.99	-0.0678309	0.241274	-0.281137	0.778605	0.108683	0.98342	0.00726076
ENSMUSG00000043592.15	Unc5cl	8.58375	8.07795	7.47653	7.6193	7.01358	8.12451	6.25199	6.95647	6.48912	99.0312	3.45744	0.740075	4.67173	2.98668e-06	5.52481	8.14019e-05	4.08937	MTCP1		99.0312	2.70741	0.739992	3.65869	0.000253503	3.59602	0.0037632	2.42444	TCL1		99.0312	-0.750029	0.714891	-1.04915	0.294109	0.531492	0.88999	0.0506151
ENSMUSG00000044156.14	Hepacam2	11.0358	11.4606	9.4129	10.9062	9.8366	10.9151	8.15174	8.28202	9.00503	1164.4	2.73426	0.527946	5.17906	2.23005e-07	6.65168	7.63947e-06	5.11694	MTCP1		1164.4	2.48458	0.527934	4.70624	2.52328e-06	5.59804	7.19672e-05	4.14287	TCL1		1164.4	-0.249681	0.525926	-0.474745	0.634969	0.197248	0.971099	0.0127366
ENSMUSG00000044350.14	Lacc1	8.54035	8.67117	8.99786	9.03184	8.5315	8.29285	7.39884	7.45122	7.32722	230.469	2.14774	0.334951	6.4121	1.43525e-10	9.84307	9.67312e-09	8.01443	MTCP1		230.469	2.02099	0.334492	6.04197	1.52248e-09	8.81745	7.98482e-08	7.09773	TCL1		230.469	-0.126752	0.324378	-0.390753	0.69598	0.157404	0.980346	0.00862064
ENSMUSG00000044646.15	Zbtb7c	6.92723	6.85782	6.94381	6.77533	6.16477	6.57831	5.84852	5.84852	5.84852	15.6002	7.59949	1.46274	5.19537	2.04312e-07	6.68971	7.10882e-06	5.1482	MTCP1		15.6002	6.38916	1.4712	4.34283	1.40657e-05	4.85184	0.00032877	3.48311	TCL1		15.6002	-1.21032	0.894704	-1.35276	0.176131	0.754165	0.826096	0.0829694
ENSMUSG00000045091.4	Aqp12	9.39384	7.92871	6.64127	6.36159	6.50562	9.03135	5.84852	5.84852	5.84852	128.462	10.4823	2.29321	4.57102	4.85347e-06	5.31395	0.000124355	3.90534	MTCP1		128.462	9.74706	2.29357	4.24974	2.1402e-05	4.66955	0.000474056	3.32417	TCL1		128.462	-0.73526	1.96876	-0.373463	0.708804	0.149474	0.981601	0.00806484
ENSMUSG00000045114.10	Prrt2	6.32572	7.57171	6.70854	6.96943	7.67346	6.77651	6.14104	6.29052	6.09353	32.8679	3.61993	0.993843	3.64236	0.000270152	3.56839	0.00401659	2.39614	MTCP1		32.8679	4.07143	0.994787	4.09277	4.26256e-05	4.37033	0.000857376	3.06683	TCL1		32.8679	0.451498	0.921489	0.489966	0.624158	0.204705	0.969462	0.0134692
ENSMUSG00000045287.6	Rtn4rl1	7.90716	8.43937	7.94745	8.36777	8.05349	9.15802	5.84852	6.2579	6.36648	154.136	5.47607	0.65803	8.32193	8.65447e-17	16.0628	1.23361e-14	13.9088	MTCP1		154.136	6.16955	0.656447	9.39839	5.54061e-21	20.2564	1.17202e-18	17.9311	TCL1		154.136	0.693473	0.526928	1.31607	0.188151	0.725493	0.830638	0.0805884
ENSMUSG00000045659.18	Plekha7	8.79558	8.67475	7.79656	8.98233	8.3899	9.20166	6.5976	6.5254	6.76777	213.282	3.84716	0.478652	8.03748	9.17025e-16	15.0376	1.17237e-13	12.9309	MTCP1		213.282	4.38992	0.477517	9.19321	3.8129e-20	19.4187	7.56146e-18	17.1214	TCL1		213.282	0.542758	0.445432	1.2185	0.223034	0.651628	0.858281	0.0663705
ENSMUSG00000045761.16	Togaram2	7.35645	9.8982	7.27967	8.32805	7.53553	9.05616	5.84852	6.13835	5.84852	189.24	8.60561	1.59444	5.39726	6.76651e-08	7.16964	2.61407e-06	5.58268	MTCP1		189.24	8.18685	1.59457	5.13422	2.83324e-07	6.54772	9.79822e-06	5.00885	TCL1		189.24	-0.418759	1.33731	-0.313136	0.754177	0.122526	0.983419	0.00726122
ENSMUSG00000046618.7	Olfml2a	7.08639	7.96872	7.24043	6.93376	6.83836	8.03635	5.84852	5.84852	5.84852	52.6501	8.96207	1.42212	6.30192	2.93977e-10	9.53169	1.78707e-08	7.74786	MTCP1		52.6501	8.78155	1.42205	6.17527	6.60492e-10	9.18013	3.69843e-08	7.43198	TCL1		52.6501	-0.180521	0.802474	-0.224956	0.822014	0.0851209	0.984635	0.00672489
ENSMUSG00000046794.9	Ppp1r3b	6.54898	6.84882	6.58774	6.58709	6.63871	6.5845	6.03064	6.0142	5.84852	12.0337	5.01868	1.24116	4.04354	5.26511e-05	4.27859	0.000995314	3.00204	MTCP1		12.0337	4.75406	1.24135	3.82976	0.000128266	3.89189	0.00213642	2.67031	TCL1		12.0337	-0.264618	0.723669	-0.365662	0.714617	0.145926	0.981803	0.00797584
ENSMUSG00000047842.7	Diras2	8.02276	8.45503	8.2727	8.4953	7.46314	8.64868	6.02947	6.21666	6.32163	138.628	5.82177	0.658163	8.84548	9.11364e-19	18.0403	1.66203e-16	15.7794	MTCP1		138.628	5.87154	0.657755	8.92664	4.39145e-19	18.3574	7.53193e-17	16.1231	TCL1		138.628	0.0497715	0.513385	0.0969477	0.922768	0.0349075	0.994915	0.00221416
ENSMUSG00000048537.16	Phldb1	6.42089	6.93183	6.96817	7.23631	6.52994	7.537	5.84852	6.1472	6.16713	27.1143	3.96288	1.06571	3.71854	0.000200377	3.69815	0.00314144	2.50287	MTCP1		27.1143	4.95627	1.05501	4.69782	2.62951e-06	5.58012	7.41898e-05	4.12966	TCL1		27.1143	0.993385	0.859871	1.15527	0.247979	0.605585	0.873634	0.0586707
ENSMUSG00000048731.15	Ggnbp1	8.55592	7.94486	7.6413	8.04481	7.26858	7.69141	6.63828	6.82118	6.74573	101.436	2.92587	0.50655	5.77608	7.64629e-09	8.11655	3.55137e-07	6.4496	MTCP1		101.436	2.28148	0.508368	4.48785	7.19466e-06	5.14299	0.00018118	3.74189	TCL1		101.436	-0.644391	0.487178	-1.3227	0.185934	0.730641	0.830309	0.08076
ENSMUSG00000048905.5	4930539E08Rik	6.88296	6.42998	6.73354	6.82728	6.27861	6.66244	5.84852	6.076	5.84852	12.8616	5.23903	1.39109	3.76615	0.000165787	3.78045	0.002691	2.57009	MTCP1		12.8616	4.95624	1.38911	3.56792	0.000359824	3.44391	0.00502407	2.29894	TCL1		12.8616	-0.282792	0.935265	-0.302366	0.762373	0.117832	0.983419	0.00726122
ENSMUSG00000049382.10	Krt8	9.25124	13.4511	8.51668	11.568	9.45812	13.3513	6.17341	6.08328	6.36376	2856.24	9.97404	1.52425	6.54358	6.00638e-11	10.2214	4.30549e-09	8.36598	MTCP1		2856.24	10.1998	1.52424	6.69174	2.20525e-11	10.6565	1.55495e-09	8.80828	TCL1		2856.24	0.225754	1.46925	0.153653	0.877884	0.056563	0.992794	0.00314073
ENSMUSG00000049571.18	Cfap46	7.32428	6.93137	7.94245	6.99505	6.65727	6.99484	5.84852	6.07078	5.84852	37.8481	7.20835	1.23498	5.83681	5.32096e-09	8.27401	2.55757e-07	6.59217	MTCP1		37.8481	5.83861	1.24309	4.69684	2.64212e-06	5.57805	7.41898e-05	4.12966	TCL1		37.8481	-1.36974	0.688813	-1.98855	0.0467513	1.33021	0.600121	0.221761
ENSMUSG00000049608.8	Gpr55	7.67809	7.59469	7.37327	7.25549	7.08809	7.20932	6.58943	6.37064	6.52607	51.9313	2.93217	0.447138	6.55763	5.46711e-11	10.2622	3.96478e-09	8.40178	MTCP1		51.9313	2.16399	0.451456	4.79335	1.64018e-06	5.78511	4.87522e-05	4.31201	TCL1		51.9313	-0.768177	0.397642	-1.93183	0.0533803	1.27262	0.628054	0.202003
ENSMUSG00000049988.5	Lrrc25	8.28651	8.25162	8.02328	8.22543	8.2331	8.03518	6.97178	6.7126	6.99102	134.823	2.5728	0.326633	7.87671	3.36103e-15	14.4735	4.04662e-13	12.3929	MTCP1		134.823	2.53547	0.326231	7.77199	7.72629e-15	14.112	8.74669e-13	12.0582	TCL1		134.823	-0.0373285	0.30251	-0.123396	0.901793	0.0448929	0.99364	0.00277085
ENSMUSG00000050014.8	Apol10b	8.17513	7.76707	7.08693	7.60913	6.57487	6.77177	5.84852	5.84852	6.13022	54.0879	7.52237	1.28039	5.87507	4.22657e-09	8.37401	2.08381e-07	6.68114	MTCP1		54.0879	6.16803	1.28345	4.80583	1.54111e-06	5.81217	4.5915e-05	4.33805	TCL1		54.0879	-1.35434	0.811251	-1.66944	0.0950295	1.02214	0.738586	0.131599
ENSMUSG00000052477.15	C130026I21Rik	12.1402	11.9591	12.4498	12.4402	12.0294	11.2246	9.75206	9.39987	9.71155	3064.16	2.7505	0.322879	8.51868	1.61386e-17	16.7921	2.53335e-15	14.5963	MTCP1		3064.16	2.52879	0.322897	7.83157	4.81805e-15	14.3171	5.61016e-13	12.251	TCL1		3064.16	-0.221708	0.320875	-0.690948	0.489598	0.31016	0.950747	0.0219352
ENSMUSG00000053469.14	Tg	9.56829	9.12064	10.8115	8.56093	7.56631	8.87146	6.68128	6.59036	7.01401	397.518	5.22743	0.596545	8.76284	1.90393e-18	17.7203	3.32544e-16	15.4782	MTCP1		397.518	3.28476	0.598188	5.49118	3.99261e-08	7.39874	1.71197e-06	5.7665	TCL1		397.518	-1.94267	0.578098	-3.36045	0.000778159	3.10893	0.0784549	1.10538
ENSMUSG00000054612.4	Mgmt	8.58741	9.37696	8.51263	8.92235	9.1201	9.9356	6.78028	6.59907	6.74837	316.347	4.1	0.452746	9.05586	1.35497e-19	18.8681	2.75458e-17	16.5599	MTCP1		316.347	4.7306	0.451716	10.4725	1.15535e-25	24.9373	4.58241e-23	22.3389	TCL1		316.347	0.630594	0.420619	1.49921	0.13382	0.873478	0.785605	0.104796
ENSMUSG00000055926.3	Gm14137	7.16232	7.36176	6.71885	7.14121	7.0715	7.13703	6.1561	5.84852	6.25667	32.4419	4.39968	0.813484	5.40845	6.35739e-08	7.19672	2.47918e-06	5.60569	MTCP1		32.4419	4.39897	0.811715	5.41936	5.9813e-08	7.2232	2.41766e-06	5.6166	TCL1		32.4419	-0.000709919	0.623675	-0.00113828	0.999092	0.000394614	1	0
ENSMUSG00000056214.9	Pard6g	7.55672	8.12278	7.40804	6.93252	7.87385	7.57759	6.34606	6.28719	6.49195	69.4332	3.84936	0.634698	6.06486	1.32066e-09	8.87921	7.18311e-08	7.14369	MTCP1		69.4332	3.46511	0.63542	5.45325	4.94561e-08	7.30578	2.0513e-06	5.68797	TCL1		69.4332	-0.384249	0.573092	-0.670484	0.502549	0.298821	0.952371	0.0211937
ENSMUSG00000056758.14	Hmga2	7.32142	7.40665	6.69338	7.09432	7.37949	7.70284	6.25202	6.2866	6.65275	46.0018	2.53087	0.70491	3.59035	0.000330235	3.48118	0.00476745	2.32171	MTCP1		46.0018	3.02849	0.701025	4.32009	1.55967e-05	4.80697	0.000358611	3.44538	TCL1		46.0018	0.497619	0.661333	0.752448	0.451781	0.345072	0.942326	0.0257988
ENSMUSG00000058070.14	Eml1	6.29863	7.35684	6.8175	6.34825	6.78439	7.10975	5.84852	5.84852	5.84852	20.0643	7.65489	1.57015	4.87525	1.08673e-06	5.96388	3.1935e-05	4.49573	MTCP1		20.0643	7.29282	1.57137	4.64106	3.46624e-06	5.46014	9.48135e-05	4.02313	TCL1		20.0643	-0.362061	1.05078	-0.344563	0.730423	0.136426	0.982943	0.00747177
ENSMUSG00000059089.4	Fcgr4	8.30905	7.24738	8.63133	8.45684	7.12438	8.31346	6.4825	6.69741	6.90742	125.765	3.12839	0.689007	4.54043	5.61402e-06	5.25073	0.00014093	3.851	MTCP1		125.765	2.9831	0.688809	4.33081	1.48562e-05	4.82809	0.000345971	3.46096	TCL1		125.765	-0.145287	0.669778	-0.216918	0.828272	0.0818268	0.987031	0.00566909
ENSMUSG00000059602.14	Syn3	7.20263	6.68238	6.67568	7.55027	6.53142	7.46277	5.84852	5.84852	5.84852	30.7675	7.53388	1.44767	5.20414	1.94901e-07	6.71019	6.80837e-06	5.16696	MTCP1		30.7675	8.50056	1.44068	5.90039	3.62633e-09	8.44053	1.78393e-07	6.74862	TCL1		30.7675	0.966688	0.847163	1.14109	0.253833	0.595452	0.875686	0.0576516
ENSMUSG00000060548.13	Tnfrsf19	8.41494	8.15876	9.03909	8.9472	8.91291	7.99149	6.433	6.15505	6.27346	195.928	5.77391	0.58835	9.81374	9.82591e-23	22.0076	2.97366e-20	19.5267	MTCP1		195.928	5.90095	0.588165	10.0328	1.09366e-23	22.9611	3.30493e-21	20.4808	TCL1		195.928	0.127038	0.483757	0.262607	0.792853	0.100807	0.98447	0.00679742
ENSMUSG00000061126.5	Cyp4f39	7.0785	6.27714	7.04751	7.71487	7.43294	6.87415	5.84852	6.29196	5.84852	35.0028	3.97298	1.11632	3.559	0.000372273	3.42914	0.00524609	2.28016	MTCP1		35.0028	5.22341	1.10893	4.71032	2.47322e-06	5.60674	7.06985e-05	4.15059	TCL1		35.0028	1.25044	0.964448	1.29653	0.194793	0.710426	0.837508	0.0770112
ENSMUSG00000063354.7	Slc39a4	9.8265	9.30284	9.59613	9.65028	9.28755	10.4453	7.12949	7.28693	7.66394	520.496	3.2101	0.40599	7.90685	2.63979e-15	14.5784	3.27361e-13	12.485	MTCP1		520.496	3.53937	0.40554	8.72754	2.60277e-18	17.5846	4.1293e-16	15.3841	TCL1		520.496	0.329265	0.39562	0.832276	0.405253	0.392273	0.929717	0.0316492
ENSMUSG00000066129.15	Kndc1	6.52163	6.77429	6.2094	6.30983	6.4725	7.33177	5.84852	5.84852	5.84852	13.8112	6.34659	1.66193	3.8188	0.000134102	3.87257	0.00221733	2.65417	MTCP1		13.8112	7.36585	1.65197	4.45882	8.24116e-06	5.08401	0.000203496	3.69144	TCL1		13.8112	1.01926	1.18266	0.861831	0.38878	0.410296	0.926462	0.0331724
ENSMUSG00000066894.14	Vsig10	6.89085	7.48507	7.57656	7.39923	6.93586	7.63536	6.03976	6.28508	5.84852	46.7832	4.89127	0.854101	5.72681	1.02338e-08	7.98996	4.63175e-07	6.33426	MTCP1		46.7832	4.89675	0.853231	5.73907	9.51999e-09	8.02136	4.39374e-07	6.35717	TCL1		46.7832	0.0054791	0.674999	0.0081172	0.993523	0.00282187	1	0
ENSMUSG00000067818.6	Myl9	9.30522	7.73387	9.63449	8.60751	7.22556	6.82975	6.027	5.84852	6.05063	187.696	9.45672	1.291	7.32513	2.38663e-13	12.6222	2.38682e-11	10.6222	MTCP1		187.696	7.61243	1.29243	5.89004	3.86112e-09	8.41329	1.8921e-07	6.72306	TCL1		187.696	-1.84429	0.806155	-2.28776	0.0221514	1.6546	0.44093	0.35563
ENSMUSG00000068036.15	Afdn	7.5123	7.60774	8.27011	7.68266	7.56204	8.03828	6.88211	6.72851	6.26451	89.1458	2.72212	0.583167	4.66783	3.04403e-06	5.51655	8.24215e-05	4.08396	MTCP1		89.1458	2.61498	0.582353	4.49037	7.1098e-06	5.14814	0.000179399	3.74618	TCL1		89.1458	-0.107137	0.557563	-0.192153	0.847622	0.0717976	0.989398	0.00462895
ENSMUSG00000068220.6	Lgals1	11.504	11.6711	11.9651	11.7788	12.6904	12.033	8.2661	9.14223	9.02302	2762.48	3.19733	0.352758	9.0638	1.25985e-19	18.8997	2.60389e-17	16.5844	MTCP1		2762.48	3.70593	0.352632	10.5094	7.82181e-26	25.1067	3.2024e-23	22.4945	TCL1		2762.48	0.508607	0.350441	1.45134	0.146687	0.83361	0.794349	0.0999886
ENSMUSG00000069833.13	Ahnak	12.3555	13.2318	11.8455	13.2106	12.1686	13.3155	10.4583	10.4648	10.5537	5123.82	2.19147	0.391603	5.59615	2.19167e-08	7.65922	9.37204e-07	6.02817	MTCP1		5123.82	2.58652	0.391517	6.60641	3.9374e-11	10.4048	2.67238e-09	8.5731	TCL1		5123.82	0.395052	0.391144	1.00999	0.312499	0.505151	0.901465	0.0450512
ENSMUSG00000070780.11	Rbm47	8.74241	8.44437	8.94049	8.73193	8.77022	9.26902	7.09269	6.92457	7.46564	251.057	2.57809	0.381714	6.75398	1.43848e-11	10.8421	1.12192e-09	8.95004	MTCP1		251.057	2.8649	0.380821	7.52296	5.35485e-14	13.2713	5.48095e-12	11.2611	TCL1		251.057	0.286816	0.368148	0.779079	0.435933	0.36058	0.936754	0.0283744
ENSMUSG00000071658.5	Gng3	6.95183	7.40479	6.6213	7.04012	6.54237	6.60788	5.84852	6.18441	5.84852	22.3079	5.2066	1.12685	4.62047	3.8287e-06	5.41695	0.000101021	3.99559	MTCP1		22.3079	4.3838	1.1313	3.87502	0.000106616	3.97218	0.00184361	2.73433	TCL1		22.3079	-0.822803	0.863914	-0.952413	0.340888	0.467389	0.914518	0.0388077
ENSMUSG00000071713.6	Csf2rb	11.5305	11.1754	11.5703	10.3683	10.8753	10.9778	9.59217	8.42863	8.44832	1554.48	2.81021	0.396432	7.08877	1.3531e-12	11.8687	1.23381e-10	9.90875	MTCP1		1554.48	2.10171	0.396528	5.30029	1.15617e-07	6.93698	4.39343e-06	5.3572	TCL1		1554.48	-0.7085	0.39501	-1.79363	0.0728725	1.13744	0.68975	0.161308
ENSMUSG00000071856.10	Mcc	9.12939	8.63835	7.753	8.17246	6.3244	7.81302	5.84852	5.84852	5.84852	130.407	10.731	1.73685	6.17847	6.47275e-10	9.18891	3.71614e-08	7.42991	MTCP1		130.407	9.28714	1.73789	5.34393	9.09547e-08	7.04117	3.55199e-06	5.44953	TCL1		130.407	-1.44391	1.27884	-1.12908	0.258865	0.586926	0.878534	0.0562413
ENSMUSG00000072812.4	Ahnak2	11.0607	11.5823	10.7279	11.1999	10.6302	11.5923	6.5476	6.47443	6.84318	1477.15	6.99669	0.422388	16.5646	1.25648e-61	60.9008	5.19385e-58	57.2845	MTCP1		1477.15	7.02413	0.422327	16.632	4.08957e-62	61.3883	2.59524e-58	57.5858	TCL1		1477.15	0.0274492	0.371695	0.0738488	0.941131	0.02635	0.99522	0.00208106
ENSMUSG00000073399.9	Trim40	7.0309	7.67927	7.27843	7.0138	7.71305	7.61093	6.19452	6.065	5.84852	51.1319	5.5216	0.873318	6.32255	2.57278e-10	9.5896	1.57946e-08	7.80149	MTCP1		51.1319	5.7688	0.871559	6.61895	3.61765e-11	10.4416	2.4819e-09	8.60522	TCL1		51.1319	0.247202	0.591551	0.417888	0.676029	0.170035	0.978268	0.00954214
ENSMUSG00000073768.3	Olfr1330	6.71634	6.18814	6.94874	6.54893	6.55133	6.03955	5.84852	5.84852	5.84852	9.85223	6.88764	1.72064	4.00294	6.25593e-05	4.20371	0.00115275	2.93827	MTCP1		9.85223	5.83743	1.7291	3.376	0.000735481	3.13343	0.00912485	2.03977	TCL1		9.85223	-1.05021	1.28143	-0.819559	0.412467	0.38461	0.933284	0.029986
ENSMUSG00000075122.5	Cd80	8.134	8.05292	8.02881	8.31511	7.73332	8.33047	6.59605	6.60652	6.68655	121.649	3.26787	0.382973	8.5329	1.42726e-17	16.8455	2.29863e-15	14.6385	MTCP1		121.649	3.3905	0.381341	8.89099	6.05672e-19	18.2178	1.01147e-16	15.995	TCL1		121.649	0.122631	0.339916	0.360767	0.718273	0.14371	0.981803	0.00797584
ENSMUSG00000075302.10	Erich2	6.96183	6.49352	7.36867	6.76192	6.81863	6.2482	5.84852	5.84852	5.84852	19.2508	7.84117	1.51074	5.19029	2.09967e-07	6.67785	7.25056e-06	5.13963	MTCP1		19.2508	6.7812	1.51174	4.48571	7.26732e-06	5.13863	0.000182286	3.73925	TCL1		19.2508	-1.05996	0.961792	-1.10207	0.27043	0.567945	0.887822	0.0516739
ENSMUSG00000076430.1	Hus1b	6.96771	7.10765	7.05363	7.11167	7.1637	7.26643	6.24541	6.08544	6.33431	32.9984	3.39031	0.601978	5.63194	1.78191e-08	7.74911	7.78081e-07	6.10898	MTCP1		32.9984	3.72355	0.59703	6.23678	4.46666e-10	9.35002	2.55364e-08	7.59284	TCL1		32.9984	0.333238	0.466893	0.713736	0.47539	0.32295	0.947015	0.0236432
ENSMUSG00000076441.9	Ass1	10.6793	11.3616	11.3906	11.1915	11.9422	11.5994	8.25482	8.39968	8.69144	1820.99	3.16203	0.307368	10.2875	8.02657e-25	24.0955	3.55491e-22	21.4492	MTCP1		1820.99	3.61178	0.307153	11.7589	6.35493e-32	31.1969	5.37712e-29	28.2695	TCL1		1820.99	0.449751	0.303399	1.48237	0.138241	0.859364	0.786962	0.104046
ENSMUSG00000078439.9	Smim24	7.21816	6.75575	7.48593	7.2457	7.32649	7.72925	6.4491	6.43022	6.72561	48.9535	2.01845	0.602737	3.34881	0.000811608	3.09065	0.00996935	2.00133	MTCP1		48.9535	2.58154	0.597262	4.32229	1.54418e-05	4.8113	0.000356991	3.44734	TCL1		48.9535	0.563088	0.572431	0.983678	0.325274	0.487751	0.905237	0.0432375
ENSMUSG00000078502.10	Gm13212	8.46688	7.89986	8.07528	8.09421	8.79618	8.57098	7.05218	6.69825	7.13741	160.575	2.30903	0.427903	5.39616	6.80821e-08	7.16697	2.62201e-06	5.58137	MTCP1		160.575	2.81529	0.425101	6.62265	3.52815e-11	10.4525	2.44696e-09	8.61137	TCL1		160.575	0.506261	0.413634	1.22394	0.220977	0.655654	0.858281	0.0663705
ENSMUSG00000078537.3	B020031M17Rik	7.77697	7.52532	7.99626	7.4746	7.67897	7.36791	6.30139	6.01212	6.04495	69.3423	5.61852	0.666836	8.42564	3.58793e-17	16.4452	5.36071e-15	14.2708	MTCP1		69.3423	5.13809	0.667828	7.69374	1.42891e-14	13.845	1.56342e-12	11.8059	TCL1		69.3423	-0.480423	0.441004	-1.08939	0.275984	0.559116	0.888147	0.0515154
ENSMUSG00000079484.12	Phyhd1	8.69038	8.67208	8.18414	8.60743	8.17358	8.26748	6.74143	6.42412	6.8969	169.952	3.6591	0.435851	8.3953	4.647e-17	16.3328	6.86041e-15	14.1636	MTCP1		169.952	3.41745	0.435988	7.83841	4.56272e-15	14.3408	5.36204e-13	12.2707	TCL1		169.952	-0.241646	0.403025	-0.59958	0.548786	0.260597	0.960573	0.0174695
ENSMUSG00000089715.12	Cbx6	8.36126	8.54117	7.98138	7.87949	8.27883	8.73588	6.88006	7.00167	7.13672	157.599	2.43583	0.410608	5.93226	2.98801e-09	8.52462	1.50627e-07	6.8221	MTCP1		157.599	2.47628	0.409896	6.04123	1.52941e-09	8.81548	7.98816e-08	7.09755	TCL1		157.599	0.0404451	0.394795	0.102446	0.918403	0.0369668	0.994249	0.00250462
ENSMUSG00000089876.3	Tmem102	7.34219	7.15847	5.84852	6.71299	6.85714	7.16245	5.84852	5.84852	5.84852	24.4643	7.87381	1.69456	4.64653	3.37566e-06	5.47164	9.04137e-05	4.04377	MTCP1		24.4643	7.65593	1.69465	4.51771	6.25115e-06	5.20404	0.000159637	3.79687	TCL1		24.4643	-0.217876	1.22636	-0.177661	0.858989	0.0660124	0.99047	0.00415869
ENSMUSG00000091091.2	Kcnmb3	7.07001	7.64305	6.82534	7.64486	6.64835	7.73781	6.43124	6.25257	6.24049	47.1459	3.23746	0.79424	4.07617	4.57836e-05	4.33929	0.000885746	3.05269	MTCP1		47.1459	3.6702	0.791096	4.63938	3.49451e-06	5.45661	9.51766e-05	4.02147	TCL1		47.1459	0.432741	0.731253	0.59178	0.553998	0.256492	0.960573	0.0174695
ENSMUSG00000095071.2	AF067061	9.7056	8.71906	8.78563	8.82199	9.66881	8.9237	6.40757	6.01202	6.46424	312.909	6.14951	0.604873	10.1666	2.79466e-24	23.5537	1.08302e-21	20.9654	MTCP1		312.909	6.20502	0.604645	10.2623	1.04248e-24	23.9819	3.89151e-22	21.4099	TCL1		312.909	0.0555112	0.518088	0.107146	0.914673	0.0387342	0.993932	0.00264331
ENSMUSG00000095609.2	Gm21188	7.08965	7.25138	8.60367	7.28712	7.49138	6.84075	6.42355	6.34031	6.12286	64.2649	4.39923	0.801792	5.48674	4.0941e-08	7.38784	1.66462e-06	5.77868	MTCP1		64.2649	3.24709	0.805507	4.03111	5.55142e-05	4.2556	0.00106433	2.97292	TCL1		64.2649	-1.15214	0.743047	-1.55056	0.121006	0.917192	0.770082	0.113463
ENSMUSG00000096175.3	Gm21761	7.32651	7.42464	7.38364	7.01599	7.42565	7.47479	6.11127	5.84852	5.84852	45.837	6.82332	1.1188	6.09879	1.06877e-09	8.97111	5.94343e-08	7.22596	MTCP1		45.837	6.70976	1.11851	5.99882	1.98755e-09	8.70168	1.0213e-07	6.99085	TCL1		45.837	-0.113562	0.472008	-0.240594	0.80987	0.0915849	0.98447	0.00679742
ENSMUSG00000096210.2	H1f0	8.85627	9.29691	9.51175	8.32084	8.63635	9.35839	7.05909	7.26438	7.62637	305.344	2.8929	0.435172	6.64772	2.9767e-11	10.5263	2.21042e-09	8.65553	MTCP1		305.344	2.38663	0.435468	5.4806	4.23882e-08	7.37275	1.80534e-06	5.74344	TCL1		305.344	-0.506278	0.426051	-1.1883	0.234715	0.62946	0.861778	0.0646045
ENSMUSG00000096323.2	Gm20767	7.53993	7.87199	7.15729	7.68373	8.14201	7.64473	6.1135	5.84852	5.84852	73.5088	7.16691	1.1332	6.3245	2.54058e-10	9.59507	1.56745e-08	7.80481	MTCP1		73.5088	7.67214	1.13181	6.77867	1.21287e-11	10.9162	9.1087e-10	9.04054	TCL1		73.5088	0.505224	0.501713	1.007	0.313936	0.503159	0.901465	0.0450512
ENSMUSG00000096351.2	Samd11	7.21126	7.30192	6.84347	7.87698	6.23042	7.00687	6.09675	6.15944	5.84852	36.5617	4.96867	1.14022	4.35764	1.31472e-05	4.88117	0.00030361	3.51768	MTCP1		36.5617	5.23491	1.13928	4.59494	4.3288e-06	5.36363	0.0001147	3.94044	TCL1		36.5617	0.266237	0.965167	0.275845	0.782667	0.106423	0.98342	0.00726076
ENSMUSG00000096883.2	Shisa8	10.0946	10.172	10.9697	9.64044	10.2113	9.5028	7.45007	7.17922	7.29279	720.361	4.33943	0.355001	12.2237	2.32224e-34	33.6341	3.19979e-31	30.4949	MTCP1		720.361	3.61906	0.35543	10.1822	2.38082e-24	23.6233	8.39372e-22	21.076	TCL1		720.361	-0.72037	0.342719	-2.10193	0.0355598	1.44904	0.543076	0.26514
ENSMUSG00000100512.1	Ovol3	7.49116	7.34098	6.56766	7.67307	6.24855	7.13553	5.84852	5.84852	5.84852	35.9624	8.35356	1.55441	5.37409	7.69693e-08	7.11368	2.94598e-06	5.53077	MTCP1		35.9624	8.29442	1.55372	5.33844	9.3749e-08	7.02803	3.64988e-06	5.43772	TCL1		35.9624	-0.0591426	1.02033	-0.0579642	0.953777	0.0205531	0.99527	0.00205904
ENSMUSG00000115388.2	Eppk1	8.01181	8.3752	7.31354	7.84037	7.4514	8.26015	6.37488	6.69096	6.79417	101.134	3.06307	0.590206	5.18983	2.10483e-07	6.67678	7.25056e-06	5.13963	MTCP1		101.134	2.93341	0.589967	4.97215	6.62142e-07	6.17905	2.13297e-05	4.67102	TCL1		101.134	-0.129663	0.562938	-0.230332	0.817834	0.0873349	0.98447	0.00679742
ENSMUSG00000001901.15	Kcnh6	7.21458	6.60035	7.02736	7.00897	6.5657	6.70413	6.17511	6.2559	6.39892	22.5692	2.81411	0.764346	3.68172	0.000231666	3.63514	0.0035424	2.4507	MTCP1		22.5692	2.22726	0.768549	2.89801	0.00375536	2.42535	0.0331223	1.47988			22.5692	-0.586843	0.699471	-0.838982	0.401479	0.396337	0.928124	0.0323938
ENSMUSG00000004110.17	Cacna1e	10.7114	10.907	10.6748	10.727	9.21833	10.9175	9.03543	8.69997	8.66156	1089.13	2.25766	0.414184	5.45086	5.01274e-08	7.29992	1.9924e-06	5.70062	MTCP1		1089.13	1.9257	0.414233	4.64882	3.33833e-06	5.47647	9.17103e-05	4.03758			1089.13	-0.331962	0.413104	-0.80358	0.42164	0.375058	0.934609	0.0293701
ENSMUSG00000004151.17	Etv1	6.75003	7.2213	6.14625	6.45467	5.84852	6.54216	5.84852	5.84852	5.84852	11.7593	7.3437	1.87878	3.90875	9.2776e-05	4.03256	0.00160911	2.79341	MTCP1		11.7593	5.55972	1.89432	2.93495	0.00333605	2.47677	0.0302127	1.51981			11.7593	-1.78398	1.49297	-1.19492	0.232118	0.634291	0.861491	0.0647491
ENSMUSG00000004552.16	Ctse	8.67662	9.06429	9.81304	9.13004	8.80176	8.5465	7.6655	7.61291	7.52041	317.93	2.39512	0.38227	6.26552	3.71572e-10	9.42996	2.21419e-08	7.65478	MTCP1		317.93	1.87491	0.382716	4.89896	9.63436e-07	6.01618	2.97516e-05	4.52649			317.93	-0.52021	0.375846	-1.3841	0.166327	0.779038	0.815753	0.0884412
ENSMUSG00000005553.14	Atp4a	6.83406	6.47934	7.07203	6.22568	6.38366	6.55156	6.11129	6.13811	6.19051	12.9519	3.47842	0.933281	3.72708	0.000193707	3.71285	0.00304656	2.51619	MTCP1		12.9519	1.80069	0.959076	1.87753	0.0604453	1.21864	0.229899	0.638463			12.9519	-1.67772	0.829075	-2.02361	0.0430103	1.36643	0.586773	0.23153
ENSMUSG00000005705.10	Agrp	6.44124	6.0582	6.86451	6.47674	6.20308	6.46365	5.84852	5.84852	5.84852	7.34358	6.34005	1.7492	3.62454	0.000289478	3.53838	0.0042483	2.37178	MTCP1		7.34358	5.6401	1.75486	3.21399	0.00130906	2.88304	0.0143476	1.84322			7.34358	-0.699945	1.32312	-0.52901	0.596798	0.224172	0.966221	0.0149233
ENSMUSG00000006378.15	Gcat	7.95386	8.21365	8.73285	7.22094	8.15709	8.49171	6.95962	7.23385	7.37613	145.889	2.0008	0.539714	3.70715	0.000209602	3.67861	0.00325723	2.48715	MTCP1		145.889	1.58462	0.54028	2.93295	0.00335754	2.47398	0.0302656	1.51905			145.889	-0.416186	0.532454	-0.781638	0.434427	0.362083	0.935474	0.0289682
ENSMUSG00000006546.3	Cryba2	6.3304	7.19245	5.84852	6.08482	6.13221	6.14817	5.84852	5.84852	5.84852	7.38794	6.86945	2.00695	3.42283	0.000619733	3.2078	0.00802224	2.0957	MTCP1		7.38794	3.63563	2.05777	1.76678	0.0772655	1.11201	0.268231	0.57149			7.38794	-3.23383	1.70299	-1.89892	0.0575754	1.23976	0.640346	0.193586
ENSMUSG00000007039.12	Ddah2	7.86079	8.09919	8.08125	7.06742	7.16827	7.46837	6.92554	6.80415	7.06857	83.3242	2.19087	0.381655	5.74044	9.44335e-09	8.02487	4.29978e-07	6.36655	MTCP1		83.3242	0.77194	0.390526	1.97667	0.048079	1.31804	0.199875	0.699241			83.3242	-1.41893	0.372487	-3.80933	0.000139343	3.85591	0.0243379	1.61372
ENSMUSG00000008318.10	Relt	10.8099	11.0861	11.0825	9.54645	8.8747	9.90062	8.35322	8.56397	8.07701	922.224	3.13328	0.33164	9.44783	3.45918e-21	20.461	8.75454e-19	18.0578	MTCP1		922.224	1.47791	0.332601	4.4435	8.85079e-06	5.05302	0.000216027	3.66549			922.224	-1.65537	0.329219	-5.02818	4.9516e-07	6.30525	0.000323183	3.49055
ENSMUSG00000011589.9	Fsd1	6.30128	6.53114	6.46788	6.11979	6.10568	6.22838	5.84852	5.84852	5.84852	4.17167	5.87758	1.67891	3.50082	0.000463833	3.33364	0.0062932	2.20113	MTCP1		4.17167	3.96407	1.7319	2.28886	0.0220876	1.65585	0.121673	0.914805			4.17167	-1.91351	1.30009	-1.47183	0.141067	0.850574	0.790717	0.101979
ENSMUSG00000013089.15	Etv5	7.06401	7.49462	8.15593	7.19864	6.89648	6.97114	6.64867	6.17146	6.74845	52.8287	2.80874	0.718892	3.90705	9.34317e-05	4.02951	0.00161596	2.79157	MTCP1		52.8287	1.48827	0.723203	2.05789	0.0396003	1.4023	0.175064	0.756804			52.8287	-1.32047	0.700247	-1.88572	0.0593329	1.2267	0.644118	0.191035
ENSMUSG00000016757.11	Ttll12	8.68262	8.6433	8.88455	8.11234	8.49589	8.22754	7.52273	7.30009	7.55473	202.848	2.00014	0.280653	7.12674	1.02777e-12	11.9881	9.51148e-11	10.0218	MTCP1		202.848	1.37866	0.281955	4.88965	1.01015e-06	5.99561	3.11186e-05	4.50698			202.848	-0.621479	0.271195	-2.29163	0.0219272	1.65902	0.44093	0.35563
ENSMUSG00000018774.13	Cd68	11.2102	10.3981	10.4356	10.279	10.8273	10.6575	8.62621	8.97012	9.20785	1140.27	2.03464	0.321602	6.32659	2.50643e-10	9.60095	1.55411e-08	7.80852	MTCP1		1140.27	1.89882	0.321562	5.90499	3.52659e-09	8.45264	1.74162e-07	6.75905			1140.27	-0.135822	0.319707	-0.424833	0.670958	0.173304	0.978009	0.00965709
ENSMUSG00000019539.11	Rcn3	9.22106	9.71896	9.71459	9.06546	9.05475	10.1655	7.88378	8.17535	8.02889	479.123	2.02257	0.38644	5.23385	1.66016e-07	6.77985	5.89905e-06	5.22922	MTCP1		479.123	1.97587	0.386314	5.11466	3.14304e-07	6.50265	1.06662e-05	4.97199			479.123	-0.0467023	0.382673	-0.122042	0.902866	0.0443769	0.99364	0.00277085
ENSMUSG00000021057.15	Akap5	7.3196	7.37658	7.53532	6.76969	7.02183	6.17995	6.54212	6.53594	6.50485	36.7796	2.52109	0.706648	3.56768	0.00036016	3.4435	0.00512196	2.29056	MTCP1		36.7796	0.797677	0.719738	1.10829	0.267737	0.572292	0.545619	0.26311			36.7796	-1.72342	0.692252	-2.48958	0.0127894	1.89315	0.347049	0.459609
ENSMUSG00000021279.5	Cdc42bpb	7.9703	8.32888	7.79897	7.84915	6.71843	8.45245	6.67903	7.10072	6.94152	109.352	2.27498	0.681168	3.33982	0.000838336	3.07658	0.0102325	1.99002	MTCP1		109.352	1.96847	0.680722	2.89174	0.00383118	2.41667	0.0336275	1.47331			109.352	-0.306509	0.675773	-0.453568	0.65014	0.186993	0.973483	0.0116717
ENSMUSG00000022211.9	Carmil3	7.61725	6.71183	6.55502	6.61321	6.28756	6.4221	6.29784	6.15453	6.20719	19.5956	3.40894	0.912478	3.73591	0.000187036	3.72808	0.00296224	2.52838	MTCP1		19.5956	1.40588	0.9235	1.52234	0.127924	0.893049	0.36363	0.439341			19.5956	-2.00305	0.865313	-2.31483	0.020622	1.68567	0.430528	0.365998
ENSMUSG00000022231.10	Sema5a	7.53014	7.91633	7.75518	7.04317	6.92704	6.99077	6.42986	6.7947	7.0944	59.8095	2.09724	0.524224	4.00066	6.31651e-05	4.19952	0.00115874	2.93601	MTCP1		59.8095	0.498299	0.534268	0.932676	0.350987	0.454709	0.629377	0.201089			59.8095	-1.59894	0.517752	-3.08824	0.00201343	2.69606	0.141867	0.848119
ENSMUSG00000022468.12	Endou	9.47451	8.58519	8.75545	8.1534	7.59825	8.91166	7.10696	7.01384	7.58926	225.988	2.73795	0.535229	5.11546	3.12971e-07	6.5045	1.04613e-05	4.98041	MTCP1		225.988	1.84942	0.536288	3.44856	0.000563594	3.24903	0.00729912	2.13673			225.988	-0.888526	0.528	-1.68281	0.0924109	1.03428	0.732729	0.135057
ENSMUSG00000022705.5	Drd3	6.4781	6.3614	6.45622	6.17773	6.3308	6.23425	5.84852	5.84852	5.84852	4.72669	5.83713	1.60517	3.63646	0.000276415	3.55844	0.0040856	2.38874	MTCP1		4.72669	4.76115	1.62702	2.9263	0.00343015	2.46469	0.0307804	1.51173			4.72669	-1.07598	1.15731	-0.92972	0.352516	0.452821	0.917853	0.0372268
ENSMUSG00000023045.13	Soat2	7.08689	6.7171	7.30593	7.01829	6.39347	6.60467	5.84852	6.18402	6.43733	23.112	3.38607	0.979816	3.45582	0.000548616	3.26073	0.00724536	2.13994	MTCP1		23.112	2.36766	0.986877	2.39915	0.0164333	1.78427	0.0981513	1.0081			23.112	-1.01841	0.91723	-1.11031	0.266866	0.573706	0.884805	0.0531523
ENSMUSG00000023272.4	Creld2	12.1518	11.8034	11.7378	11.8947	10.9648	11.5302	9.25803	9.84106	10.2323	2446.35	2.22322	0.339542	6.54771	5.84271e-11	10.2334	4.21253e-09	8.37546	MTCP1		2446.35	1.81224	0.339587	5.3366	9.47065e-08	7.02362	3.67589e-06	5.43464			2446.35	-0.410978	0.338689	-1.21344	0.224963	0.647889	0.859023	0.0659954
ENSMUSG00000023505.13	Cdca3	9.07071	8.3865	10.3887	8.45859	8.91935	8.39008	7.58711	8.17306	8.04549	353.163	2.096	0.535837	3.91165	9.16692e-05	4.03778	0.00159347	2.79766	MTCP1		353.163	0.950326	0.536876	1.7701	0.0767102	1.11515	0.266887	0.573672			353.163	-1.14568	0.53392	-2.14579	0.0318901	1.49634	0.514933	0.288249
ENSMUSG00000023571.4	C1qtnf12	7.6598	7.49879	7.97811	7.45563	7.40366	7.53404	6.59592	6.9857	6.85624	73.4611	2.01505	0.42336	4.75965	1.93927e-06	5.71236	5.46564e-05	4.26236	MTCP1		73.4611	1.53043	0.425303	3.59844	0.000320127	3.49468	0.00459102	2.33809			73.4611	-0.484615	0.405754	-1.19436	0.232338	0.63388	0.861491	0.0647491
ENSMUSG00000023805.17	Synj2	7.03547	7.64321	7.87896	7.35683	6.67658	6.9725	6.68516	6.49901	6.77013	50.9085	2.33036	0.621229	3.75122	0.000175979	3.75454	0.00282318	2.54926	MTCP1		50.9085	1.17666	0.625011	1.88263	0.0597512	1.22365	0.227923	0.642211			50.9085	-1.1537	0.606627	-1.90183	0.0571931	1.24266	0.640119	0.193739
ENSMUSG00000024006.17	Stk38	10.0038	10.3804	11.1318	9.93421	9.04145	9.73757	9.13899	8.6752	8.55448	813.055	2.0546	0.391527	5.24765	1.54053e-07	6.81233	5.52142e-06	5.25795	MTCP1		813.055	0.981537	0.391656	2.50612	0.0122064	1.91341	0.0787615	1.10369			813.055	-1.07306	0.390047	-2.7511	0.00593948	2.22625	0.244702	0.611362
ENSMUSG00000025092.7	Hspa12a	7.32474	7.40922	8.53679	7.37708	7.55062	7.02759	6.44945	6.77011	6.77668	73.9869	2.75898	0.633933	4.35216	1.34804e-05	4.8703	0.000310726	3.50762	MTCP1		73.9869	1.76362	0.637322	2.76724	0.00565339	2.24769	0.0452129	1.34474			73.9869	-0.995357	0.615081	-1.61825	0.105608	0.976303	0.749853	0.125024
ENSMUSG00000025742.5	Prps2	9.36119	9.51272	9.61753	9.07753	9.10747	9.68225	8.00653	7.73469	7.90214	425.747	2.18289	0.279174	7.8191	5.32029e-15	14.2741	6.34394e-13	12.1976	MTCP1		425.747	1.96481	0.279127	7.03915	1.9342e-12	11.7135	1.63659e-10	9.78606			425.747	-0.218076	0.272907	-0.799085	0.424241	0.372387	0.935258	0.0290683
ENSMUSG00000025804.5	Ccr1	8.98614	8.9234	8.21174	7.67023	7.96527	8.21945	7.26955	7.10052	7.17103	174.809	2.60935	0.381564	6.83856	7.99943e-12	11.0969	6.52637e-10	9.18533	MTCP1		174.809	1.49277	0.384146	3.88594	0.000101934	3.99168	0.00177713	2.75028			174.809	-1.11658	0.371397	-3.00643	0.00264335	2.57784	0.164725	0.783241
ENSMUSG00000025809.15	Itgb1	10.6025	11.1545	11.5769	10.1739	10.9666	10.6834	9.75737	8.66846	8.61667	1372.15	2.29246	0.424501	5.40037	6.65052e-08	7.17714	2.58536e-06	5.58748	MTCP1		1372.15	1.73896	0.424539	4.09612	4.20126e-05	4.37662	0.000850436	3.07036			1372.15	-0.553496	0.422951	-1.30865	0.190652	0.719758	0.835413	0.0780989
ENSMUSG00000025870.10	Arl10	8.11758	7.93212	8.29072	7.13762	7.73486	7.23206	7.02424	6.77516	7.1366	95.4826	2.20683	0.440862	5.00571	5.56576e-07	6.25448	1.76524e-05	4.7532	MTCP1		95.4826	0.954634	0.442583	2.15696	0.0310087	1.50852	0.1501	0.823619			95.4826	-1.25219	0.433763	-2.88681	0.00389168	2.40986	0.203058	0.692381
ENSMUSG00000026090.16	2010300C02Rik	7.34745	6.18093	6.88106	6.43356	6.21475	6.03997	6.03816	5.84852	6.04506	13.1437	5.70222	1.51583	3.76177	0.000168714	3.77285	0.00272425	2.56475	MTCP1		13.1437	2.87887	1.55427	1.85223	0.0639926	1.19387	0.237831	0.623731			13.1437	-2.82335	1.19634	-2.36	0.0182751	1.73814	0.40388	0.393748
ENSMUSG00000026768.10	Itga8	7.22389	7.78325	7.49509	6.60055	6.73271	6.01764	6.22499	6.20518	5.84852	34.0849	5.14997	1.04462	4.93	8.22292e-07	6.08497	2.50547e-05	4.60111	MTCP1		34.0849	2.41933	1.05883	2.2849	0.0223185	1.65133	0.122679	0.911228			34.0849	-2.73064	0.88893	-3.07183	0.00212751	2.67213	0.145936	0.835838
ENSMUSG00000026811.18	St6galnac6	7.75578	8.08964	7.59813	8.00314	7.45941	7.48329	6.81328	6.78778	6.82085	86.2902	2.27034	0.421584	5.38525	7.23429e-08	7.1406	2.77747e-06	5.55635	MTCP1		86.2902	1.9955	0.42181	4.7308	2.23637e-06	5.65046	6.49518e-05	4.18741			86.2902	-0.274837	0.399063	-0.688706	0.491008	0.308911	0.951403	0.0216357
ENSMUSG00000026883.17	Dab2ip	8.18882	6.81406	8.84881	7.23788	6.57596	7.11399	6.45434	6.90476	6.44459	82.2478	3.4368	0.817065	4.20628	2.59613e-05	4.58567	0.000541998	3.266	MTCP1		82.2478	1.19064	0.824357	1.44433	0.148646	0.827845	0.395933	0.402378			82.2478	-2.24616	0.806386	-2.78546	0.0053452	2.27204	0.233905	0.630961
ENSMUSG00000026939.12	Tmem141	6.92105	7.13096	6.69295	6.59014	6.83949	6.80421	6.20947	6.28637	6.40566	21.1105	2.5568	0.67321	3.79793	0.000145912	3.83591	0.00240044	2.61971	MTCP1		21.1105	2.0094	0.678048	2.96351	0.00304154	2.51691	0.0280955	1.55136			21.1105	-0.547401	0.611206	-0.895608	0.370462	0.431256	0.926376	0.0332128
ENSMUSG00000027843.13	Ptpn22	11.7505	11.6438	11.5015	11.6015	11.235	11.4204	9.82077	9.69755	9.71011	2150.77	2.0395	0.180669	11.2886	1.49402e-29	28.8256	1.42518e-26	25.8461	MTCP1		2150.77	1.82224	0.180654	10.0869	6.31368e-24	23.1997	2.0547e-21	20.6873			2150.77	-0.217265	0.178975	-1.21394	0.22477	0.648261	0.859023	0.0659954
ENSMUSG00000027994.14	Mcub	7.43315	7.94139	8.42582	7.73578	7.30421	7.75446	6.78379	6.94624	6.85659	93.5469	2.24888	0.473171	4.7528	2.0062e-06	5.69763	5.64146e-05	4.24861	MTCP1		93.5469	1.71215	0.460071	3.72148	0.000198057	3.70321	0.00306554	2.51349			93.5469	-0.536738	0.461661	-1.16263	0.244982	0.610867	0.870247	0.0603572
ENSMUSG00000028184.12	Adgrl2	8.61115	8.00054	8.81842	8.7889	6.69163	8.4861	7.10905	6.87071	7.27789	169.714	2.49995	0.723017	3.45767	0.000544873	3.26371	0.00721127	2.14199	MTCP1		169.714	2.13542	0.722599	2.9552	0.00312471	2.50519	0.0287175	1.54185			169.714	-0.364531	0.712923	-0.511319	0.609128	0.215291	0.966221	0.0149233
ENSMUSG00000028597.11	Gpx7	7.5985	7.50193	7.46821	7.11782	6.65841	7.20755	6.32475	6.42031	6.82584	47.2018	2.69116	0.622777	4.32123	1.55165e-05	4.80921	0.000348588	3.45769	MTCP1		47.2018	1.57327	0.630895	2.49372	0.0126414	1.89821	0.0808283	1.09244			47.2018	-1.11789	0.600476	-1.86167	0.0626498	1.20308	0.656737	0.182608
ENSMUSG00000028718.16	Stil	7.32158	6.98152	8.86835	6.94621	7.13929	6.78095	6.52647	6.69416	6.51431	68.5677	3.31331	0.751306	4.41007	1.03337e-05	4.98575	0.000244557	3.61162	MTCP1		68.5677	1.24999	0.757664	1.6498	0.0989844	1.00443	0.312127	0.505669			68.5677	-2.06332	0.736822	-2.8003	0.00510555	2.29196	0.226943	0.644082
ENSMUSG00000028758.12	Kif17	6.73233	6.22638	6.60782	6.24061	6.46552	6.06626	5.84852	6.00266	5.84852	6.61939	5.53791	1.65295	3.35032	0.000807169	3.09304	0.0099599	2.00174	MTCP1		6.61939	4.15319	1.67778	2.47541	0.0133082	1.87588	0.083867	1.07641			6.61939	-1.38471	1.21695	-1.13786	0.255178	0.593156	0.877457	0.0567743
ENSMUSG00000028795.15	Ccdc28b	9.47817	9.43148	9.92231	9.37365	9.46904	9.2238	7.79203	7.81341	8.14289	456.184	2.26612	0.267873	8.45967	2.68134e-17	16.5716	4.1051e-15	14.3867	MTCP1		456.184	1.95058	0.268138	7.27453	3.47627e-13	12.4589	3.24418e-11	10.4889			456.184	-0.315535	0.261801	-1.20525	0.228108	0.64186	0.859023	0.0659954
ENSMUSG00000028980.14	H6pd	8.03621	8.89598	8.86681	8.02279	7.70135	8.72475	7.49622	7.16657	7.11763	183.514	2.28833	0.486635	4.70235	2.57186e-06	5.58975	7.11911e-05	4.14757	MTCP1		183.514	1.68046	0.487414	3.44771	0.000565366	3.24767	0.0073146	2.13581			183.514	-0.607868	0.474833	-1.28017	0.200485	0.697918	0.845555	0.0728582
ENSMUSG00000029468.17	P2rx7	7.4451	7.49372	7.69368	7.24213	7.29221	6.68437	6.71276	6.7685	6.39563	51.5422	2.33115	0.571777	4.07702	4.56169e-05	4.34087	0.000884494	3.05331	MTCP1		51.5422	1.37444	0.577428	2.38027	0.0172998	1.76196	0.101875	0.991934			51.5422	-0.956709	0.563932	-1.6965	0.0897919	1.04676	0.726834	0.138565
ENSMUSG00000029822.15	Osbpl3	7.23855	7.25284	6.94669	6.84541	6.69548	7.0557	6.44548	6.34925	6.51802	30.3668	2.37262	0.557667	4.25455	2.0947e-05	4.67888	0.000447097	3.3496	MTCP1		30.3668	1.64182	0.563205	2.91514	0.0035553	2.44912	0.0316881	1.4991			30.3668	-0.730802	0.518112	-1.41051	0.15839	0.800273	0.806045	0.093641
ENSMUSG00000030399.2	Ckm	6.83935	6.72069	6.4149	6.20167	6.30462	6.3449	5.84852	6.11401	5.84852	8.56557	4.68042	1.27657	3.66641	0.000245976	3.60911	0.0037154	2.42999	MTCP1		8.56557	2.80724	1.30733	2.14731	0.0317687	1.498	0.152442	0.816896			8.56557	-1.87318	0.993218	-1.88597	0.0592993	1.22695	0.644118	0.191035
ENSMUSG00000030528.12	Blm	8.21496	7.23894	11.0135	7.64829	6.83805	7.09138	6.72617	7.08461	6.67157	274.032	4.66557	1.16151	4.01681	5.89921e-05	4.22921	0.00110341	2.95726	MTCP1		274.032	1.01797	1.16429	0.874328	0.38194	0.418005	0.656675	0.182649			274.032	-3.6476	1.16256	-3.13756	0.00170361	2.76863	0.13122	0.882
ENSMUSG00000030708.14	Dnajb13	8.06152	8.21148	7.46503	7.61814	7.7594	7.50156	6.66775	6.85236	6.92171	90.8482	2.43056	0.434718	5.59112	2.25613e-08	7.64664	9.61452e-07	6.01707	MTCP1		90.8482	1.88486	0.436057	4.3225	1.54269e-05	4.81172	0.000356991	3.44734			90.8482	-0.545704	0.414205	-1.31747	0.18768	0.726583	0.830627	0.0805942
ENSMUSG00000030792.8	Dkkl1	7.97664	8.63791	8.54904	8.12369	7.21712	8.22337	7.23753	6.80205	7.20498	141.578	2.36035	0.518022	4.55646	5.20228e-06	5.28381	0.000133017	3.87609	MTCP1		141.578	1.62368	0.519369	3.12626	0.00177048	2.75191	0.0183586	1.73616			141.578	-0.736669	0.508873	-1.44765	0.147716	0.830573	0.795753	0.0992216
ENSMUSG00000032020.15	Ubash3b	8.54422	8.67216	9.63148	8.74842	8.64096	9.00978	7.39543	7.61496	7.84	285.593	2.06636	0.405295	5.09841	3.42514e-07	6.46532	1.12966e-05	4.94705	MTCP1		285.593	1.77514	0.405358	4.3792	1.19118e-05	4.92402	0.000283648	3.54722			285.593	-0.29122	0.399419	-0.729109	0.465935	0.331675	0.946602	0.0238325
ENSMUSG00000032420.8	Nt5e	7.17708	7.70522	7.82598	7.16053	6.76918	7.00963	6.28693	6.57283	6.81018	49.9465	2.63963	0.614315	4.29688	1.73222e-05	4.7614	0.000381699	3.41828	MTCP1		49.9465	1.30802	0.621747	2.10379	0.035397	1.45103	0.162906	0.788063			49.9465	-1.33161	0.594358	-2.24042	0.0250639	1.60095	0.469512	0.328353
ENSMUSG00000032679.12	Cd59a	7.97058	7.57438	6.67932	7.70964	6.72539	6.82487	6.55109	6.56682	6.47477	51.1229	2.72	0.790627	3.44031	0.000581048	3.23579	0.00759281	2.1196	MTCP1		51.1229	2.00338	0.793163	2.52582	0.011543	1.93768	0.0760661	1.11881			51.1229	-0.716619	0.768275	-0.932765	0.350941	0.454765	0.917853	0.0372268
ENSMUSG00000033420.12	Antxr1	6.81111	6.56401	6.82638	5.84852	6.37276	6.36674	5.84852	6.01999	5.84852	9.40066	6.11336	1.60987	3.79743	0.000146207	3.83503	0.00240147	2.61952	MTCP1		9.40066	3.94287	1.64014	2.40398	0.0162177	1.79001	0.0972299	1.0122			9.40066	-2.17049	1.1561	-1.87742	0.0604599	1.21853	0.649704	0.187284
ENSMUSG00000034842.16	Art3	6.83717	7.54812	7.37352	6.55616	7.30873	7.41475	6.61603	6.24083	6.49132	41.5829	2.55523	0.763054	3.34869	0.000811954	3.09047	0.00996935	2.00133	MTCP1		41.5829	2.25572	0.762576	2.95802	0.00309619	2.50917	0.0285173	1.54489			41.5829	-0.299514	0.731915	-0.409219	0.682379	0.165975	0.978966	0.00923257
ENSMUSG00000035413.8	Tmem98	7.16304	6.04199	7.77891	6.23642	6.6516	6.71315	5.84852	6.01374	5.84852	24.0412	7.47254	1.66767	4.48082	7.4356e-06	5.12868	0.000180802	3.7428	MTCP1		24.0412	5.50495	1.67768	3.28129	0.00103332	2.98577	0.011901	1.92442			24.0412	-1.96759	1.20027	-1.63928	0.101154	0.995017	0.745968	0.12728
ENSMUSG00000035504.16	Reep6	6.4903	7.37259	7.37333	6.84976	6.39794	6.99505	5.84852	6.28699	6.32845	26.6867	3.7085	0.995142	3.7266	0.00019408	3.71202	0.00304656	2.51619	MTCP1		26.6867	2.69413	1.0011	2.69118	0.00711999	2.14752	0.0535032	1.27162			26.6867	-1.01437	0.92644	-1.09491	0.273556	0.562953	0.888087	0.0515443
ENSMUSG00000035640.18	Cbarp	7.03376	7.41742	6.60664	6.74788	6.91416	7.02227	6.4296	6.1687	6.40911	27.776	2.67697	0.729735	3.66842	0.000244058	3.61251	0.00369543	2.43233	MTCP1		27.776	2.21222	0.73411	3.01348	0.00258273	2.58792	0.0247024	1.60726			27.776	-0.46475	0.68423	-0.67923	0.496992	0.303651	0.952371	0.0211937
ENSMUSG00000036002.12	Fam214b	10.6705	8.34418	7.72958	8.18949	7.84959	7.85535	7.48627	7.55428	7.7581	287.481	2.6615	0.70557	3.77213	0.000161861	3.79086	0.00263072	2.57993	MTCP1		287.481	0.631716	0.706459	0.8942	0.371215	0.430374	0.647713	0.188618			287.481	-2.02978	0.70462	-2.88068	0.0039682	2.40141	0.204739	0.6888
ENSMUSG00000036185.9	Sapcd1	8.5233	7.65896	8.26272	7.98642	7.80662	6.75318	6.9711	6.80544	6.82572	106.276	2.65126	0.611306	4.33704	1.44417e-05	4.84038	0.000328005	3.48412	MTCP1		106.276	1.72473	0.61352	2.8112	0.00493576	2.30665	0.0406386	1.39106			106.276	-0.92653	0.598204	-1.54885	0.121417	0.915721	0.770082	0.113463
ENSMUSG00000038143.16	Stox2	8.41494	7.91307	7.22964	7.12884	8.07763	6.66558	6.65758	6.65948	6.68758	80.4758	2.91389	0.742774	3.92298	8.74608e-05	4.05819	0.00152761	2.81599	MTCP1		80.4758	2.03254	0.744319	2.73073	0.00631936	2.19933	0.0490475	1.30938			80.4758	-0.881352	0.717201	-1.22888	0.219118	0.659323	0.857064	0.066987
ENSMUSG00000038151.13	Prdm1	9.17227	9.98432	8.27988	9.13222	8.64605	9.3181	7.57241	7.6224	8.1306	357.384	2.09974	0.495112	4.24094	2.22582e-05	4.65251	0.000472643	3.32547	MTCP1		357.384	1.79298	0.495172	3.62091	0.000293568	3.53229	0.00426311	2.37027			357.384	-0.306765	0.491312	-0.62438	0.532378	0.27378	0.957851	0.0187022
ENSMUSG00000038886.10	Man2a2	11.3226	11.4556	11.4663	11.185	10.9033	11.2939	9.10183	9.69483	9.55171	1785.3	2.12739	0.235998	9.01444	1.97881e-19	18.7036	3.95794e-17	16.4025	MTCP1		1785.3	1.8343	0.236045	7.77099	7.78739e-15	14.1086	8.74669e-13	12.0582			1785.3	-0.293088	0.234334	-1.25073	0.211033	0.675649	0.85339	0.0688523
ENSMUSG00000039153.17	Runx2	7.83458	8.00888	8.20163	6.6001	7.77916	7.73026	6.73382	6.84669	6.45361	86.9866	2.94722	0.658218	4.47757	7.54977e-06	5.12207	0.000183219	3.73703	MTCP1		86.9866	2.01556	0.660025	3.05376	0.0022599	2.64591	0.0222002	1.65364			86.9866	-0.931655	0.641184	-1.45302	0.146217	0.835001	0.793888	0.100241
ENSMUSG00000039814.15	Xkr5	6.70398	6.0342	8.68509	6.25766	6.65248	6.47784	6.12167	6.34995	6.25037	41.5562	4.50271	1.23699	3.64007	0.000272567	3.56453	0.00403835	2.3938	MTCP1		41.5562	1.3262	1.24573	1.0646	0.287058	0.54203	0.565473	0.247588			41.5562	-3.17651	1.21533	-2.6137	0.00895681	2.04785	0.295408	0.529578
ENSMUSG00000040488.17	Ltbp4	7.81814	7.18124	6.52347	6.55165	6.65353	6.6639	6.34123	5.84852	6.17472	27.9755	4.35765	0.990838	4.39795	1.09279e-05	4.96146	0.000257637	3.58899	MTCP1		27.9755	2.46015	1.00282	2.45323	0.0141581	1.849	0.0878272	1.05637			27.9755	-1.89751	0.896097	-2.11752	0.0342153	1.46578	0.53171	0.274325
ENSMUSG00000040694.4	Apobec2	6.77342	8.06993	8.48085	6.57059	6.66466	7.80519	6.27671	6.25232	6.6201	69.4585	4.06953	0.942824	4.31632	1.58652e-05	4.79955	0.000354495	3.45039	MTCP1		69.4585	2.57677	0.946995	2.72099	0.00650861	2.18651	0.050065	1.30047			69.4585	-1.49276	0.909622	-1.64108	0.100781	0.996622	0.745968	0.12728
ENSMUSG00000041189.9	Chrnb1	9.02615	9.0988	7.76666	8.62955	8.03204	8.89261	7.44972	7.29943	7.49461	223.358	2.10651	0.490484	4.29476	1.74884e-05	4.75725	0.000384527	3.41507	MTCP1		223.358	1.85584	0.490503	3.78355	0.000154609	3.81077	0.00250093	2.6019			223.358	-0.250668	0.484101	-0.5178	0.604598	0.218533	0.966221	0.0149233
ENSMUSG00000041936.18	Agrn	8.08608	7.50317	7.2554	7.54238	7.15022	7.07551	6.60438	6.52415	6.84158	61.4817	2.45397	0.554058	4.42909	9.46326e-06	5.02396	0.000225247	3.64734	MTCP1		61.4817	1.68468	0.557187	3.02355	0.00249827	2.60236	0.0240212	1.61941			61.4817	-0.769286	0.532773	-1.44393	0.148759	0.827517	0.797561	0.0982361
ENSMUSG00000042359.18	Osbpl6	6.65254	6.8731	7.08338	5.84852	6.31175	6.90311	5.84852	6.02562	5.84852	14.7301	6.52961	1.70834	3.8222	0.000132267	3.87855	0.00219578	2.65841	MTCP1		14.7301	5.23232	1.71643	3.04837	0.00230087	2.63811	0.0224981	1.64785			14.7301	-1.29729	1.2583	-1.03098	0.302548	0.519206	0.895654	0.0478596
ENSMUSG00000043885.14	Slc36a4	6.94976	7.43365	6.87126	7.03173	6.6951	7.09574	6.37608	6.56939	6.46988	31.424	2.09825	0.619257	3.38834	0.000703175	3.15294	0.00890713	2.05026	MTCP1		31.424	1.68407	0.620597	2.71363	0.0066551	2.17685	0.0508429	1.29377			31.424	-0.414182	0.584804	-0.708241	0.478796	0.31985	0.947015	0.0236432
ENSMUSG00000044072.14	Eml6	7.14313	8.24352	6.19911	6.75998	7.60533	7.18054	6.18641	6.05198	6.56721	49.305	3.73452	1.10973	3.36525	0.000764753	3.11648	0.00954381	2.02028	MTCP1		49.305	3.20313	1.11085	2.88349	0.0039329	2.40529	0.0342103	1.46584			49.305	-0.531385	1.08298	-0.490669	0.62366	0.205052	0.969418	0.0134891
ENSMUSG00000044201.10	Cdc25c	7.31934	6.87127	8.09462	6.87786	7.08796	7.0274	6.48233	6.78471	6.69906	48.8025	2.21225	0.646043	3.42431	0.000616367	3.21016	0.00798701	2.09762	MTCP1		48.8025	1.02909	0.651572	1.57939	0.114246	0.942159	0.341178	0.467018			48.8025	-1.18316	0.633368	-1.86805	0.061755	1.20933	0.652877	0.185169
ENSMUSG00000045103.18	Dmd	7.72332	7.85306	7.52557	7.29346	7.43133	6.67828	6.51067	6.46193	6.87522	60.1673	2.64692	0.596323	4.43874	9.04879e-06	5.04341	0.000216629	3.66428	MTCP1		60.1673	1.59761	0.600717	2.65951	0.00782537	2.1065	0.0570802	1.24351			60.1673	-1.04931	0.576037	-1.8216	0.0685157	1.16421	0.673801	0.171468
ENSMUSG00000045326.13	Fndc7	7.70589	6.77421	7.4486	6.56419	6.78386	6.77438	6.23593	6.48899	6.28909	33.077	3.29711	0.708727	4.65216	3.28482e-06	5.48349	8.83625e-05	4.05373	MTCP1		33.077	1.57164	0.722284	2.17593	0.0295609	1.52928	0.14598	0.835705			33.077	-1.72547	0.663464	-2.6007	0.00930333	2.03136	0.300444	0.522236
ENSMUSG00000047798.15	Cd300lf	9.3089	9.55007	10.1775	8.96747	9.00909	9.6299	7.72543	7.98122	8.46942	466.633	2.11319	0.394753	5.3532	8.64115e-08	7.06343	3.27703e-06	5.48452	MTCP1		466.633	1.53511	0.39514	3.88498	0.000102338	3.98996	0.00178172	2.74916			466.633	-0.578082	0.391685	-1.47589	0.139974	0.853952	0.788608	0.103139
ENSMUSG00000048015.4	Neurod4	7.80995	7.1054	6.39055	6.47158	6.79819	6.76588	6.38795	5.84852	6.29185	28.1425	3.73046	1.0555	3.53432	0.000408831	3.38846	0.00567104	2.24634	MTCP1		28.1425	2.17821	1.0646	2.04604	0.0407523	1.38985	0.178786	0.747666			28.1425	-1.55226	1.00146	-1.54999	0.121144	0.916699	0.770082	0.113463
ENSMUSG00000048078.16	Tenm4	7.78942	10.2579	10.4902	7.61569	8.65946	9.50743	6.8729	7.43032	6.97591	412.713	4.15436	0.957173	4.34024	1.42327e-05	4.84671	0.000324448	3.48885	MTCP1		412.713	2.81493	0.958095	2.93805	0.00330286	2.48111	0.0299856	1.52309			412.713	-1.33943	0.951867	-1.40716	0.15938	0.797566	0.806414	0.093442
ENSMUSG00000048489.12	Depp1	7.18914	6.77393	6.98382	6.35021	6.62867	6.43592	6.01564	6.11187	6.20568	17.3079	4.22805	0.837989	5.04547	4.52399e-07	6.34448	1.46099e-05	4.83535	MTCP1		17.3079	2.47625	0.852105	2.90603	0.00366041	2.43647	0.0324654	1.48858			17.3079	-1.7518	0.7045	-2.48659	0.0128974	1.8895	0.348454	0.457854
ENSMUSG00000049676.14	Catsperg1	6.76126	7.00778	7.6653	6.79809	6.77376	7.19063	6.27462	6.50672	6.32104	32.7414	2.80094	0.728916	3.84261	0.000121735	3.91459	0.00204036	2.69029	MTCP1		32.7414	2.10987	0.732133	2.88182	0.0039539	2.40297	0.0342926	1.4648			32.7414	-0.691066	0.685572	-1.00801	0.313448	0.503835	0.901465	0.0450512
ENSMUSG00000051159.16	Cited1	6.77796	7.87018	5.84852	7.18208	6.62783	6.28072	5.84852	5.84852	5.84852	25.8832	8.28763	2.46416	3.36327	0.000770245	3.11337	0.00959016	2.01817	MTCP1		25.8832	7.22171	2.46682	2.92754	0.00341654	2.46641	0.0307102	1.51272			25.8832	-1.06592	2.17078	-0.491029	0.623406	0.205229	0.969328	0.0135294
ENSMUSG00000054200.7	Ffar4	6.64706	6.95944	7.61226	6.79872	6.4417	5.84852	6.11265	6.01192	6.18371	21.4427	4.74272	1.21777	3.8946	9.83625e-05	4.00717	0.00169416	2.77105	MTCP1		21.4427	2.6609	1.23479	2.15494	0.0311666	1.50631	0.150635	0.822075			21.4427	-2.08181	1.09779	-1.89636	0.0579121	1.23723	0.642375	0.192212
ENSMUSG00000055322.15	Tns1	8.44675	9.29471	8.8823	7.75236	7.06522	7.38983	6.46216	7.37899	6.2374	160.27	3.76944	0.755954	4.98633	6.15357e-07	6.21087	1.91735e-05	4.7173	MTCP1		160.27	1.48108	0.761836	1.94409	0.0518847	1.28496	0.209253	0.679328			160.27	-2.28836	0.744679	-3.07295	0.00211956	2.67375	0.145936	0.835838
ENSMUSG00000055895.6	Oosp2	6.59243	6.96841	6.68103	6.50793	6.31509	6.68985	6.25809	6.14031	6.20494	13.4387	2.76914	0.834812	3.31709	0.000909619	3.04114	0.010941	1.96094	MTCP1		13.4387	1.8569	0.847618	2.19072	0.0284718	1.54559	0.142719	0.845519			13.4387	-0.912246	0.757524	-1.20425	0.228494	0.641124	0.859175	0.0659183
ENSMUSG00000060180.12	Myh13	6.39092	7.05626	6.2084	6.91732	6.38498	5.84852	5.84852	5.84852	5.84852	10.6442	6.76072	1.96298	3.44411	0.000572935	3.24189	0.0075026	2.12479	MTCP1		10.6442	6.34918	1.96432	3.23226	0.00122815	2.91075	0.0136614	1.8645			10.6442	-0.411541	1.58566	-0.25954	0.795219	0.0995133	0.98447	0.00679742
ENSMUSG00000068101.11	Cenpm	8.24569	7.55192	9.05901	7.59374	8.09753	7.41824	7.0636	7.32234	7.15203	134.892	2.1624	0.546714	3.95527	7.64476e-05	4.11664	0.00137196	2.86266	MTCP1		134.892	1.09971	0.549022	2.00304	0.0451732	1.34512	0.191416	0.718022			134.892	-1.06269	0.540865	-1.9648	0.0494372	1.30595	0.611182	0.21383
ENSMUSG00000071540.4	3425401B19Rik	7.37478	8.00028	7.88194	6.49433	7.29242	7.96862	6.53548	6.28913	6.81815	69.7692	2.98749	0.796392	3.75128	0.000175936	3.75465	0.00282318	2.54926	MTCP1		69.7692	2.2984	0.797908	2.88053	0.00397007	2.4012	0.0343243	1.4644			69.7692	-0.689088	0.77481	-0.889363	0.373808	0.427352	0.926462	0.0331724
ENSMUSG00000074259.10	Gramd2	6.62452	6.43021	7.78066	6.43321	5.84852	6.43924	5.84852	5.84852	5.84852	18.4124	8.17618	1.76098	4.64296	3.43451e-06	5.46413	9.17918e-05	4.0372	MTCP1		18.4124	5.24549	1.79109	2.92866	0.00340425	2.46798	0.0306214	1.51398			18.4124	-2.93068	1.35452	-2.16364	0.0304921	1.51581	0.505662	0.29614
ENSMUSG00000074519.11	Zfp971	7.74197	7.40897	7.05387	6.95709	6.64759	6.53405	6.32741	6.26089	6.23748	34.8539	3.88776	0.623872	6.23166	4.61504e-10	9.33582	2.69958e-08	7.5687	MTCP1		34.8539	2.05557	0.628353	3.27136	0.0010703	2.9705	0.0122491	1.9119			34.8539	-1.83219	0.588869	-3.11137	0.0018622	2.72997	0.137459	0.861827
ENSMUSG00000076532.3	Igkv4-91	9.05756	17.9185	15.0051	7.16317	12.1885	16.3349	9.36788	9.0219	10.1469	41105.8	7.14585	1.98176	3.60582	0.000311172	3.507	0.00454312	2.34265	MTCP1		41105.8	5.45776	1.98177	2.75399	0.00588744	2.23007	0.046542	1.33216			41105.8	-1.68809	1.98151	-0.851922	0.394257	0.40422	0.927512	0.0326805
ENSMUSG00000085795.8	Zfp703	7.90792	8.55743	8.41132	7.79319	7.55548	7.96256	6.84958	6.77573	7.15284	123.056	2.63744	0.413869	6.37264	1.85799e-10	9.73096	1.20005e-08	7.9208	MTCP1		123.056	1.79979	0.415508	4.33154	1.4807e-05	4.82953	0.000345461	3.4616			123.056	-0.83765	0.400026	-2.09399	0.0362612	1.44056	0.549054	0.260385
ENSMUSG00000089844.7	A530032D15Rik	10.2039	10.0701	10.8033	9.92121	9.80319	9.32384	8.37727	8.09139	8.70733	731.288	2.39059	0.331287	7.21606	5.35145e-13	12.2715	5.18463e-11	10.2853	MTCP1		731.288	1.62015	0.331735	4.88386	1.04031e-06	5.98284	3.197e-05	4.49526			731.288	-0.770443	0.328543	-2.34503	0.0190257	1.72066	0.409614	0.387625
ENSMUSG00000000732.9	Icosl	7.01674	7.35032	6.93197	7.45382	6.71766	7.0186	9.83242	9.7024	9.73446	282.813	-3.98841	0.439815	-9.06838	1.20798e-19	18.9179	2.53901e-17	16.5953		WT	282.813	-4.01418	0.437107	-9.18352	4.17233e-20	19.3796	8.14695e-18	17.089		WT	282.813	-0.025767	0.454776	-0.0566587	0.954817	0.0200798	0.995434	0.00198757
ENSMUSG00000001120.15	Pcbp3	5.84852	6.13382	5.84852	6.07645	6.14718	5.84852	6.8832	6.77026	6.89204	10.3251	-5.7703	1.46928	-3.9273	8.5905e-05	4.06598	0.00150467	2.82256		WT	10.3251	-4.36052	1.11609	-3.90697	9.34595e-05	4.02938	0.00165207	2.78197		WT	10.3251	1.40977	1.61737	0.871647	0.383401	0.416347	0.926462	0.0331724
ENSMUSG00000003992.15	Ssbp2	6.18647	6.82766	6.56186	6.6057	6.2008	6.31099	7.65622	7.43357	7.5593	37.9494	-2.5773	0.739711	-3.4842	0.000493613	3.30661	0.00664636	2.17742		WT	37.9494	-3.40417	0.752076	-4.52636	6.00084e-06	5.22179	0.000154802	3.81022		WT	37.9494	-0.826865	0.785328	-1.05289	0.292391	0.534036	0.889125	0.0510374
ENSMUSG00000005540.10	Fcer2a	7.23953	7.72824	7.04041	6.91577	6.91896	6.57898	11.67	11.0858	11.4002	898.437	-5.19649	0.396172	-13.1167	2.64062e-39	38.5783	4.67805e-36	35.3299		WT	898.437	-6.57887	0.412695	-15.9412	3.27908e-57	56.4842	1.38727e-53	52.8578		WT	898.437	-1.38238	0.425663	-3.24759	0.00116386	2.9341	0.0988565	1.00499
ENSMUSG00000014773.13	Dll1	5.84852	6.17611	6.14094	6.17759	5.84852	6.41214	6.80885	7.27115	7.37666	19.4897	-4.85466	1.1269	-4.30798	1.64753e-05	4.78317	0.000366804	3.43557		WT	19.4897	-3.74274	1.00676	-3.71763	0.000201104	3.69658	0.00310891	2.50739		WT	19.4897	1.11192	1.19474	0.930682	0.352018	0.453435	0.917853	0.0372268
ENSMUSG00000015597.17	Zfp318	7.81386	8.34596	8.00126	7.99454	8.04778	8.0014	10.225	10.2864	9.9461	451.412	-2.63112	0.263301	-9.99284	1.63818e-23	22.7856	5.64306e-21	20.2485		WT	451.412	-2.72342	0.262497	-10.3751	3.22004e-25	24.4921	1.23845e-22	21.9071		WT	451.412	-0.0923027	0.269867	-0.34203	0.732328	0.135294	0.982943	0.00747177
ENSMUSG00000017002.14	Slpi	7.47257	7.74235	7.79429	7.42271	7.97404	6.68957	9.57031	9.97954	11.092	464.284	-3.51092	0.59079	-5.94275	2.80278e-09	8.55241	1.43625e-07	6.84277		WT	464.284	-3.88013	0.591694	-6.55766	5.46576e-11	10.2623	3.61309e-09	8.44212		WT	464.284	-0.369208	0.597405	-0.618019	0.536563	0.270379	0.958321	0.0184889
ENSMUSG00000017713.9	Tha1	6.45215	6.35313	6.40109	6.31047	6.39905	6.2282	7.22071	7.21017	7.13619	22.7603	-2.63523	0.570131	-4.62215	3.79784e-06	5.42046	0.000100635	3.99725		WT	22.7603	-3.11456	0.587046	-5.30548	1.12377e-07	6.94932	4.29605e-06	5.36693		WT	22.7603	-0.479333	0.650528	-0.736836	0.461222	0.33609	0.944938	0.0245969
ENSMUSG00000018474.18	Chd3	7.52278	7.82768	6.57477	7.30009	7.04244	7.33173	9.5762	9.61871	9.88919	284.888	-3.23064	0.538443	-5.99996	1.9737e-09	8.70472	1.04153e-07	6.98233		WT	284.888	-3.65601	0.542978	-6.73326	1.65901e-11	10.7802	1.21659e-09	8.91485		WT	284.888	-0.425378	0.549634	-0.773929	0.438973	0.357563	0.938893	0.0273841
ENSMUSG00000019876.15	Pkib	6.79437	6.58986	6.20475	6.90288	6.71667	6.41829	7.9422	7.76381	7.57286	51.2999	-2.96495	0.637875	-4.64817	3.34896e-06	5.47509	8.98927e-05	4.04628		WT	51.2999	-2.51342	0.610188	-4.11908	3.80387e-05	4.41977	0.000788868	3.103		WT	51.2999	0.451535	0.655736	0.688593	0.49108	0.308848	0.951403	0.0216357
ENSMUSG00000020183.11	Cpm	6.42784	7.28867	6.14201	6.91331	6.24367	6.22881	9.3288	9.0581	9.09279	167.692	-4.22869	1.20194	-3.51823	0.000434441	3.36207	0.00595304	2.22526		WT	167.692	-5.08226	1.20874	-4.20458	2.61572e-05	4.58241	0.00056847	3.24529		WT	167.692	-0.853572	1.22135	-0.698878	0.484628	0.314591	0.948339	0.0230365
ENSMUSG00000020642.13	Rnf144a	6.2246	6.37571	6.60931	6.54935	6.55244	6.68082	7.92657	7.62384	8.04195	53.0151	-3.84206	0.53522	-7.17846	7.05019e-13	12.1518	6.77748e-11	10.1689		WT	53.0151	-3.09541	0.515558	-6.00401	1.92506e-09	8.71556	9.94241e-08	7.00251		WT	53.0151	0.746645	0.576177	1.29586	0.195024	0.709912	0.83768	0.076922
ENSMUSG00000020689.4	Itgb3	6.20247	6.355	6.20749	6.54362	6.467	6.34919	7.20577	7.27325	7.14856	23.497	-3.52289	0.644239	-5.46829	4.54394e-08	7.34257	1.82433e-06	5.7389		WT	23.497	-2.40035	0.562379	-4.26821	1.9705e-05	4.70542	0.000444797	3.35184		WT	23.497	1.12254	0.683091	1.64332	0.100317	0.998625	0.745968	0.12728
ENSMUSG00000021200.14	Asb2	6.44929	6.66085	6.71898	7.24046	6.49909	6.03719	8.27791	8.72904	8.73621	107.01	-4.059	0.818817	-4.95715	7.15332e-07	6.14549	2.2012e-05	4.65734		WT	107.01	-3.57529	0.808594	-4.42161	9.79679e-06	5.00892	0.000238201	3.62306		WT	107.01	0.483718	0.834866	0.579396	0.562322	0.250015	0.96106	0.0172497
ENSMUSG00000021411.16	Pxdc1	7.49845	7.92669	7.22198	7.53471	6.53538	7.22336	9.07544	8.93837	8.91835	180.858	-2.07337	0.549632	-3.77229	0.000161755	3.79114	0.00263072	2.57993		WT	180.858	-2.91653	0.554173	-5.26285	1.41839e-07	6.8482	5.21805e-06	5.28249		WT	180.858	-0.843155	0.560093	-1.50538	0.132225	0.878686	0.784572	0.105367
ENSMUSG00000021453.2	Gadd45g	6.57446	7.12197	8.02085	7.3501	7.00755	6.67182	8.70454	9.13888	9.12198	173.223	-2.46357	0.671765	-3.6673	0.000245121	3.61062	0.00370701	2.43098		WT	173.223	-3.25821	0.676	-4.81984	1.4367e-06	5.84263	4.321e-05	4.36442		WT	173.223	-0.794646	0.682643	-1.16407	0.244394	0.611909	0.869152	0.0609043
ENSMUSG00000021699.17	Pde4d	6.24328	6.31136	6.22452	6.02921	5.84852	5.84852	8.45785	7.19778	7.06251	39.8251	-4.54151	0.82984	-5.47275	4.43105e-08	7.35349	1.78988e-06	5.74718		WT	39.8251	-8.37315	1.39829	-5.98813	2.12265e-09	8.67312	1.08632e-07	6.96404		WT	39.8251	-3.83165	1.43708	-2.66628	0.00766962	2.11523	0.274887	0.560846
ENSMUSG00000021725.9	Parp8	6.91836	7.11519	6.84719	7.64337	7.26961	6.37812	8.31615	8.54791	8.626	116.556	-2.81556	0.644925	-4.36572	1.26705e-05	4.89721	0.000293694	3.5321		WT	116.556	-2.18094	0.636601	-3.42591	0.000612748	3.21272	0.00781608	2.10701		WT	116.556	0.634623	0.651896	0.973502	0.330304	0.481087	0.907673	0.0420704
ENSMUSG00000022010.19	Tsc22d1	6.1101	6.36912	5.84852	6.26521	6.60982	6.26609	8.09606	7.75884	7.82731	49.9225	-5.64362	0.740034	-7.62616	2.41849e-14	13.6165	2.67783e-12	11.5722		WT	49.9225	-3.99258	0.708936	-5.63179	1.78347e-08	7.74873	8.05544e-07	6.09391		WT	49.9225	1.65104	0.80958	2.03937	0.0414127	1.38287	0.578332	0.237823
ENSMUSG00000022292.16	Rrm2b	6.63777	7.15155	6.79277	7.29685	6.63486	6.98044	7.3401	8.23813	8.51392	81.7666	-2.46201	0.640203	-3.84567	0.000120222	3.92002	0.00202015	2.69462		WT	81.7666	-2.1427	0.634482	-3.37708	0.000732597	3.13514	0.00909796	2.04106		WT	81.7666	0.319317	0.642344	0.497112	0.61911	0.208232	0.967942	0.0141508
ENSMUSG00000022508.5	Bcl6	7.61185	7.86026	7.44205	7.83552	7.22612	6.94471	9.10376	9.0752	9.37258	216.631	-2.21399	0.440394	-5.0273	4.97446e-07	6.30325	1.59814e-05	4.79638		WT	216.631	-2.70016	0.442221	-6.10591	1.02217e-09	8.99048	5.56797e-08	7.2543		WT	216.631	-0.486168	0.449183	-1.08234	0.279102	0.554236	0.888147	0.0515154
ENSMUSG00000022528.8	Hes1	7.03518	6.53849	6.40863	6.44798	6.62891	6.31786	7.6594	8.46069	7.06928	54.5104	-2.63403	0.749716	-3.51337	0.000442467	3.35412	0.00604298	2.21875		WT	54.5104	-3.55286	0.765776	-4.63956	3.49152e-06	5.45698	9.51766e-05	4.02147		WT	54.5104	-0.918835	0.786906	-1.16766	0.242946	0.614491	0.86903	0.0609654
ENSMUSG00000023259.16	Slc26a6	6.80441	6.82269	6.4745	6.82047	6.64142	6.81197	6.39628	8.96283	8.2619	81.9489	-3.1922	0.878052	-3.63555	0.000277386	3.55692	0.00409021	2.38825		WT	81.9489	-3.04192	0.876025	-3.47242	0.000515797	3.28752	0.00674896	2.17076		WT	81.9489	0.150283	0.879971	0.170782	0.864396	0.0632875	0.991032	0.00391239
ENSMUSG00000023927.15	Satb1	6.79916	6.72001	6.95359	7.15426	6.776	5.84852	9.60328	10.5847	9.7293	331.686	-5.08871	1.1318	-4.49611	6.92063e-06	5.15985	0.000170283	3.76883		WT	331.686	-5.23055	1.1315	-4.62267	3.7884e-06	5.42154	0.000102303	3.99011		WT	331.686	-0.141838	1.14236	-0.124163	0.901186	0.0451854	0.99364	0.00277085
ENSMUSG00000024675.19	Ms4a4c	6.59658	6.77742	6.75449	8.16986	7.40962	6.37628	9.5519	9.47967	9.5741	247.213	-4.88868	0.715967	-6.82809	8.6055e-12	11.0652	6.97496e-10	9.15646		WT	247.213	-2.83946	0.703215	-4.03783	5.39483e-05	4.26802	0.0010406	2.98272		WT	247.213	2.04922	0.722097	2.83787	0.00454154	2.3428	0.216614	0.664314
ENSMUSG00000025433.7	Crisp3	6.05989	5.84852	5.84852	5.84852	5.84852	6.11828	7.10783	6.63568	7.07845	12.4537	-6.45979	1.50668	-4.28743	1.80751e-05	4.74292	0.000396725	3.40151		WT	12.4537	-5.79813	1.38162	-4.19662	2.70933e-05	4.56714	0.000587809	3.23076		WT	12.4537	0.66166	1.81074	0.365408	0.714807	0.145811	0.981803	0.00797584
ENSMUSG00000025880.11	Smad7	6.18904	6.33207	6.07884	6.06176	6.44757	6.27038	7.34121	7.66693	7.34895	29.7098	-4.35623	0.796644	-5.46822	4.54575e-08	7.34239	1.82433e-06	5.7389		WT	29.7098	-3.77984	0.715215	-5.2849	1.25773e-07	6.90041	4.73683e-06	5.32451		WT	29.7098	0.576387	0.864995	0.666348	0.505189	0.296546	0.952371	0.0211937
ENSMUSG00000026158.11	Ogfrl1	6.39924	6.31972	6.31257	6.7575	6.37787	6.23145	7.57596	8.13801	7.16105	42.0628	-3.96526	0.745567	-5.31844	1.0466e-07	6.98022	3.88589e-06	5.41051		WT	42.0628	-3.18828	0.705276	-4.52062	6.16601e-06	5.21	0.00015778	3.80195		WT	42.0628	0.776976	0.779179	0.997173	0.318681	0.496644	0.902778	0.0444189
ENSMUSG00000026616.16	Cr2	8.79274	7.59835	6.88045	7.60041	7.6545	7.42325	13.5136	12.4062	12.1072	2436.37	-5.5178	0.628708	-8.77641	1.68775e-18	17.7727	3.0333e-16	15.5181		WT	2436.37	-6.271	0.6299	-9.95555	2.385e-23	22.6225	6.58052e-21	20.1817		WT	2436.37	-0.753201	0.633824	-1.18834	0.234698	0.62949	0.861778	0.0646045
ENSMUSG00000026826.13	Nr4a2	5.84852	6.44381	5.84852	6.28892	6.56896	6.42064	7.57678	7.7784	7.42312	36.3818	-4.82346	0.901899	-5.34812	8.88721e-08	7.05123	3.34986e-06	5.47497		WT	36.3818	-3.29614	0.798609	-4.12735	3.66967e-05	4.43537	0.000764785	3.11646		WT	36.3818	1.52733	0.931964	1.63883	0.10125	0.994606	0.745968	0.12728
ENSMUSG00000026879.14	Gsn	7.76496	8.06244	8.17503	8.33861	8.67732	7.80366	10.2662	10.818	10.463	580.085	-3.13709	0.352791	-8.89222	5.99004e-19	18.2226	1.14281e-16	15.942		WT	580.085	-2.67336	0.350913	-7.61828	2.57081e-14	13.5899	2.71906e-12	11.5656		WT	580.085	0.463735	0.356673	1.30017	0.193544	0.713221	0.837508	0.0770112
ENSMUSG00000027073.5	Prg2	5.84852	6.79403	6.8	6.59756	6.41721	6.27236	8.12024	8.55114	8.86881	98.2895	-3.95389	0.764977	-5.16864	2.35803e-07	6.62745	8.05564e-06	5.0939		WT	98.2895	-4.74436	0.779071	-6.08977	1.13074e-09	8.94664	6.10698e-08	7.21417		WT	98.2895	-0.790474	0.806202	-0.980491	0.326844	0.48566	0.905237	0.0432375
ENSMUSG00000027508.15	Pag1	7.01641	6.95353	6.64382	6.86688	6.6863	6.80254	7.80423	8.11586	7.98767	68.6968	-2.26248	0.408496	-5.53856	3.04965e-08	7.51575	1.27336e-06	5.89505		WT	68.6968	-2.56539	0.41069	-6.24654	4.19656e-10	9.37711	2.4126e-08	7.61751		WT	68.6968	-0.30291	0.434896	-0.696511	0.486109	0.313267	0.949127	0.0226755
ENSMUSG00000027692.16	Tnik	5.84852	6.10763	5.84852	5.84852	5.84852	5.84852	6.94334	6.90973	6.99354	11.9467	-5.65542	1.36842	-4.1328	3.58374e-05	4.44566	0.000721461	3.14179		WT	11.9467	-7.63181	1.47373	-5.17858	2.2358e-07	6.65057	7.92646e-06	5.10092		WT	11.9467	-1.97639	1.80028	-1.09783	0.27228	0.564984	0.888087	0.0515443
ENSMUSG00000028078.14	Dclk2	6.69128	6.37226	6.56323	6.67399	6.50234	5.84852	8.06228	8.05959	7.44344	53.3474	-3.26284	0.78504	-4.15628	3.23476e-05	4.49016	0.00065869	3.18132		WT	53.3474	-3.68345	0.784158	-4.69734	2.63577e-06	5.57909	7.41898e-05	4.12966		WT	53.3474	-0.420612	0.819591	-0.513198	0.607813	0.21623	0.966221	0.0149233
ENSMUSG00000028967.10	Errfi1	6.46164	6.2795	6.1438	6.46434	6.40962	6.6471	7.41623	7.28642	7.15365	27.0406	-3.36921	0.652151	-5.1663	2.38774e-07	6.62201	8.13471e-06	5.08966		WT	27.0406	-2.32593	0.589793	-3.94364	8.0254e-05	4.09553	0.0014677	2.83336		WT	27.0406	1.04328	0.684014	1.52523	0.127202	0.895507	0.778274	0.108867
ENSMUSG00000029534.17	St7	6.55863	6.19469	6.43619	6.59564	6.68655	6.49375	7.05554	9.24716	7.03824	72.9872	-4.38878	0.89498	-4.90377	9.40146e-07	6.0268	2.79586e-05	4.55348		WT	72.9872	-3.5786	0.873637	-4.09621	4.19965e-05	4.37679	0.000850436	3.07036		WT	72.9872	0.810174	0.90846	0.89181	0.372495	0.42888	0.926462	0.0331724
ENSMUSG00000030103.11	Bhlhe40	7.7836	8.39161	7.82461	8.37485	8.98298	7.97953	10.8376	10.6964	10.9557	709.59	-3.42738	0.384645	-8.9105	5.08009e-19	18.2941	9.99972e-17	16		WT	709.59	-2.72894	0.381777	-7.148	8.80534e-13	12.0553	7.7074e-11	10.1131		WT	709.59	0.69844	0.387583	1.80204	0.0715388	1.14546	0.684957	0.164337
ENSMUSG00000030207.15	Fam234b	6.44203	6.04069	5.84852	6.38054	6.10433	6.22984	7.25679	7.5279	7.51569	28.5902	-4.40598	0.908328	-4.85065	1.23057e-06	5.9099	3.57383e-05	4.44687		WT	28.5902	-4.08407	0.873144	-4.67744	2.90485e-06	5.53688	8.12077e-05	4.0904		WT	28.5902	0.321912	0.981725	0.327904	0.742984	0.12902	0.983419	0.00726122
ENSMUSG00000031785.16	Adgrg1	6.41906	6.45205	6.55161	6.36063	6.67634	6.42834	6.76432	7.53571	7.74338	32.9267	-2.75431	0.680956	-4.04476	5.2376e-05	4.28087	0.000991626	3.00365		WT	32.9267	-2.74811	0.700124	-3.92519	8.66629e-05	4.06217	0.00155797	2.80744		WT	32.9267	0.00619195	0.727862	0.00850704	0.993212	0.00295785	1	0
ENSMUSG00000031995.9	St14	7.9666	7.34941	8.2151	8.05416	7.47557	8.27333	8.95778	9.31854	11.3268	470.076	-3.03566	0.636341	-4.7705	1.83772e-06	5.73572	5.19125e-05	4.28473		WT	470.076	-2.90116	0.635592	-4.5645	5.00686e-06	5.30043	0.000130755	3.88354		WT	470.076	0.134502	0.63827	0.210729	0.833099	0.0793036	0.987487	0.00546867
ENSMUSG00000032656.14	44258	6.25136	6.17976	6.1407	6.31689	6.32259	6.47283	6.99386	7.10234	7.10136	18.2396	-3.71704	0.727825	-5.10705	3.27228e-07	6.48515	1.08792e-05	4.9634		WT	18.2396	-2.48888	0.620167	-4.01324	5.98921e-05	4.22263	0.00113286	2.94582		WT	18.2396	1.22816	0.775515	1.58367	0.113268	0.945892	0.763896	0.116966
ENSMUSG00000033192.5	Lpcat2	6.92591	6.72402	7.14626	7.52947	6.54444	6.27284	8.61617	8.96856	8.17813	119.488	-3.03521	0.769638	-3.94368	8.02411e-05	4.0956	0.00143175	2.84413		WT	119.488	-3.0566	0.767361	-3.98326	6.79763e-05	4.16764	0.00126134	2.89917		WT	119.488	-0.0213943	0.781232	-0.0273853	0.978152	0.00959348	0.998676	0.000575504
ENSMUSG00000033721.16	Vav3	6.19386	6.42021	6.8267	6.35438	6.28711	6.35691	7.42691	7.44917	6.96908	27.8824	-2.4395	0.728912	-3.34677	0.000817585	3.08747	0.0100088	1.99962		WT	27.8824	-3.28226	0.728638	-4.50465	6.64815e-06	5.1773	0.000169095	3.77187		WT	27.8824	-0.842756	0.782711	-1.07672	0.281608	0.550356	0.888147	0.0515154
ENSMUSG00000034164.17	Emid1	6.40822	6.7144	6.3263	6.95664	6.78745	6.31476	8.87908	8.75464	8.78646	124.939	-4.78918	0.581737	-8.23254	1.83278e-16	15.7369	2.49761e-14	13.6025		WT	124.939	-3.95429	0.56206	-7.03535	1.98761e-12	11.7017	1.67065e-10	9.77711		WT	124.939	0.834887	0.607272	1.37482	0.169188	0.77163	0.819113	0.086656
ENSMUSG00000034663.13	Bmp2k	7.99082	7.97358	8.07552	8.25005	7.79605	7.75506	9.7892	10.5508	9.17707	392.916	-2.48982	0.400398	-6.21836	5.02385e-10	9.29896	2.91125e-08	7.53592		WT	392.916	-2.58588	0.399675	-6.46994	9.80414e-11	10.0086	6.28455e-09	8.20173		WT	392.916	-0.096059	0.404891	-0.237246	0.812466	0.090195	0.98447	0.00679742
ENSMUSG00000036273.15	Lrrk2	7.99	7.64396	6.61192	7.87044	7.17035	6.35267	11.2501	11.0773	11.0966	767.405	-4.57752	1.01918	-4.49136	7.07684e-06	5.15016	0.000173439	3.76085		WT	767.405	-5.06946	1.0199	-4.97056	6.67601e-07	6.17548	2.14511e-05	4.66855		WT	767.405	-0.49194	1.02409	-0.480368	0.630966	0.199994	0.971099	0.0127366
ENSMUSG00000037849.8	Ifi206	7.40447	6.94464	7.18418	8.06321	7.77598	6.67813	9.4351	9.24257	9.34289	231.334	-3.32411	0.57911	-5.74004	9.46569e-09	8.02385	4.29978e-07	6.36655		WT	231.334	-2.41427	0.572442	-4.21749	2.47039e-05	4.60723	0.000540227	3.26742		WT	231.334	0.909846	0.583941	1.55811	0.119207	0.9237	0.769315	0.113896
ENSMUSG00000037944.8	Ccr7	8.26066	9.41087	8.03989	9.09227	9.03038	9.54803	11.9318	11.7182	11.8971	1463.21	-3.52406	0.426671	-8.25943	1.4637e-16	15.8345	2.01682e-14	13.6953		WT	1463.21	-2.85217	0.425351	-6.70545	2.00784e-11	10.6973	1.43974e-09	8.84171		WT	1463.21	0.671891	0.428044	1.56968	0.11649	0.93371	0.768136	0.114562
ENSMUSG00000038372.14	Gmds	7.14573	6.85215	7.19094	7.03978	6.95206	6.93741	7.94958	8.76913	7.34906	87.3354	-2.01192	0.547002	-3.67809	0.000234988	3.62895	0.00358436	2.44559		WT	87.3354	-2.26026	0.546991	-4.13217	3.59353e-05	4.44448	0.000752625	3.12342		WT	87.3354	-0.248338	0.553134	-0.448966	0.653456	0.184784	0.97395	0.0114632
ENSMUSG00000038550.10	Ciart	7.21496	8.04919	6.94835	7.89958	8.64639	7.84623	10.2896	10.3747	10.2775	477.339	-3.77917	0.508397	-7.4335	1.05762e-13	12.9757	1.13065e-11	10.9467		WT	477.339	-2.63641	0.503403	-5.23719	1.63043e-07	6.7877	5.89556e-06	5.22948		WT	477.339	1.14276	0.511473	2.23425	0.0254669	1.59402	0.472778	0.325343
ENSMUSG00000038894.7	Irs2	9.43236	10.8164	8.93217	9.49624	10.328	10.8587	12.0338	12.6311	12.0636	2294.67	-2.44876	0.51781	-4.72908	2.25544e-06	5.64677	6.31369e-05	4.19972		WT	2294.67	-2.03661	0.517523	-3.9353	8.30919e-05	4.08044	0.00151089	2.82077		WT	2294.67	0.412151	0.518241	0.795288	0.426446	0.370136	0.935258	0.0290683
ENSMUSG00000039032.2	Tsga13	5.84852	5.84852	6.05546	5.84852	5.84852	5.84852	7.00376	6.84432	6.71664	10.0235	-6.20078	1.52829	-4.05734	4.96351e-05	4.30421	0.000951351	3.02166		WT	10.0235	-7.38764	1.52829	-4.83391	1.33876e-06	5.8733	4.05527e-05	4.39198		WT	10.0235	-1.18685	1.92391	-0.616896	0.537303	0.26978	0.95882	0.0182629
ENSMUSG00000039457.4	Ppl	6.13666	6.03973	6.2081	6.03678	6.16009	6.38327	7.67759	7.83416	7.6782	39.7342	-5.64839	0.790647	-7.14401	9.0644e-13	12.0427	8.4517e-11	10.0731		WT	39.7342	-4.8714	0.673358	-7.23448	4.67323e-13	12.3304	4.26709e-11	10.3699		WT	39.7342	0.776995	0.889816	0.873209	0.382549	0.417313	0.926462	0.0331724
ENSMUSG00000039783.15	Kmo	7.33058	7.47962	6.72365	7.3727	7.20353	6.54783	9.75054	9.43494	9.49411	250.141	-3.51304	0.548744	-6.40196	1.53397e-10	9.81418	1.01726e-08	7.99257		WT	250.141	-3.80523	0.549199	-6.92868	4.24775e-12	11.3718	3.44596e-10	9.46269		WT	250.141	-0.292192	0.560873	-0.520959	0.602396	0.220118	0.966221	0.0149233
ENSMUSG00000040584.8	Abcb1a	5.84852	6.04272	5.84852	6.31039	6.20208	6.23052	6.91611	7.14112	6.8593	14.0507	-6.51291	1.35924	-4.79158	1.65473e-06	5.78127	4.7065e-05	4.3273		WT	14.0507	-3.05976	0.779861	-3.92347	8.72822e-05	4.05907	0.00156467	2.80558		WT	14.0507	3.45315	1.40662	2.45492	0.0140917	1.85104	0.365589	0.437007
ENSMUSG00000042757.16	Tmem108	6.13362	6.2761	6.05747	5.84852	6.2951	5.84852	7.44287	7.4837	7.59638	29.9664	-4.86872	0.872674	-5.57908	2.41794e-08	7.61655	1.01989e-06	5.99145		WT	29.9664	-5.47892	0.921874	-5.94325	2.79433e-09	8.55372	1.4018e-07	6.85331		WT	29.9664	-0.610205	1.05266	-0.579678	0.562132	0.250162	0.96106	0.0172497
ENSMUSG00000046223.10	Plaur	9.09691	9.19197	9.56165	8.81016	10.2706	10.3176	11.7552	11.9072	11.8251	1640.96	-2.76368	0.401284	-6.88708	5.69497e-12	11.2445	4.70822e-10	9.32714		WT	1640.96	-2.01015	0.400429	-5.01998	5.16756e-07	6.28671	1.68603e-05	4.77313		WT	1640.96	0.753526	0.401964	1.87461	0.0608465	1.21576	0.649704	0.187284
ENSMUSG00000047180.8	Neurl3	7.06254	7.93098	6.37409	7.66184	6.89878	7.12679	8.97482	8.97047	9.22917	183.91	-2.72056	0.72312	-3.76225	0.000168393	3.77368	0.00272261	2.56501		WT	183.91	-2.79816	0.722341	-3.87374	0.000107177	3.9699	0.00184919	2.73302		WT	183.91	-0.0776053	0.729624	-0.106363	0.915294	0.0384394	0.993932	0.00264331
ENSMUSG00000047446.18	Arl4a	7.12024	6.78243	6.63585	7.75753	6.83248	6.80928	8.78874	8.86254	8.46858	133.496	-3.38294	0.590802	-5.726	1.02825e-08	7.9879	4.63685e-07	6.33378		WT	133.496	-2.48129	0.582419	-4.26031	2.04144e-05	4.69006	0.000457774	3.33935		WT	133.496	0.901649	0.598845	1.50565	0.132158	0.878906	0.784572	0.105367
ENSMUSG00000047604.3	Frat2	6.40363	6.27443	6.39869	6.32851	6.28457	6.11793	7.00191	7.7002	6.61047	22.2116	-2.89853	0.832034	-3.48367	0.000494589	3.30576	0.00665227	2.17703		WT	22.2116	-3.57047	0.85118	-4.19473	2.73193e-05	4.56353	0.000591701	3.2279		WT	22.2116	-0.671942	0.906138	-0.741545	0.458363	0.33879	0.943429	0.0252907
ENSMUSG00000049871.14	Nlrc3	6.25288	6.0182	5.84852	6.86163	6.77965	5.84852	8.37359	8.31862	8.42948	82.2023	-6.94133	1.05104	-6.60424	3.99565e-11	10.3984	2.93195e-09	8.53284		WT	82.2023	-3.64164	0.884533	-4.11701	3.83812e-05	4.41588	0.000794673	3.09981		WT	82.2023	3.29969	1.0671	3.0922	0.0019868	2.70185	0.14079	0.851427
ENSMUSG00000050075.8	Gpr171	6.94143	6.72243	6.3083	6.83291	7.09454	6.23142	9.65548	9.02522	8.95467	181.688	-4.58535	0.68747	-6.66989	2.55997e-11	10.5918	1.93575e-09	8.71315		WT	181.688	-4.26038	0.678274	-6.28121	3.35949e-10	9.47373	1.97401e-08	7.70465		WT	181.688	0.324971	0.705159	0.460848	0.644907	0.190503	0.971346	0.0126263
ENSMUSG00000050232.6	Cxcr3	6.57221	6.70602	6.71654	6.96614	6.32492	6.34687	7.57821	7.47766	7.95111	47.4885	-2.4829	0.662797	-3.74609	0.000179614	3.74566	0.00286525	2.54284		WT	47.4885	-2.69626	0.663175	-4.06568	4.78916e-05	4.31974	0.000938589	3.02752		WT	47.4885	-0.213362	0.68847	-0.309907	0.756631	0.121116	0.983419	0.00726122
ENSMUSG00000050271.12	Prag1	7.39824	7.02659	6.46851	6.55365	6.87183	6.31215	9.02634	9.13951	9.19303	168.637	-3.429	0.603903	-5.67806	1.36233e-08	7.86572	6.07709e-07	6.2163		WT	168.637	-4.73316	0.621385	-7.61711	2.59413e-14	13.586	2.72105e-12	11.5653		WT	168.637	-1.30416	0.635104	-2.05346	0.0400279	1.39764	0.578332	0.237823
ENSMUSG00000051022.7	Hs3st1	8.25488	7.35148	7.71444	6.58237	7.23548	6.83703	9.55272	9.72129	9.78141	291.389	-2.49655	0.482045	-5.17908	2.22982e-07	6.65173	7.63947e-06	5.11694		WT	291.389	-4.40217	0.491373	-8.95892	3.27877e-19	18.4843	5.71315e-17	16.2431		WT	291.389	-1.90562	0.496831	-3.83554	0.000125288	3.90209	0.0228484	1.64114
ENSMUSG00000051397.5	Tacstd2	5.84852	5.84852	6.20796	6.38726	6.16356	6.11615	7.04406	7.5022	7.26645	22.5569	-5.76049	1.10445	-5.21569	1.83131e-07	6.73724	6.45173e-06	5.19032		WT	22.5569	-3.86691	0.834124	-4.6359	3.5539e-06	5.44929	9.6587e-05	4.01508		WT	22.5569	1.89358	1.16976	1.61877	0.105496	0.976763	0.749853	0.125024
ENSMUSG00000051590.10	Map3k19	6.2687	6.2903	6.26528	6.11848	6.15806	5.84852	7.64087	7.5422	7.47929	32.405	-4.15668	0.618785	-6.71748	1.84896e-11	10.7331	1.42416e-09	8.84644		WT	32.405	-5.82127	0.801119	-7.26642	3.69143e-13	12.4328	3.41983e-11	10.466		WT	32.405	-1.66459	0.891926	-1.86629	0.0620006	1.2076	0.653472	0.184773
ENSMUSG00000052616.10	Terb1	6.55142	5.84852	6.20867	6.14195	6.35245	6.42083	7.51667	7.42981	7.33995	29.5504	-3.89815	0.865952	-4.50158	6.7449e-06	5.17102	0.000166289	3.77914		WT	29.5504	-3.66877	0.838178	-4.37708	1.2028e-05	4.91981	0.000285345	3.54463		WT	29.5504	0.229383	0.928733	0.246985	0.80492	0.0942473	0.98447	0.00679742
ENSMUSG00000052713.9	Zfp608	6.60882	6.69827	6.6705	6.65726	6.6762	6.41619	8.75448	8.50769	8.72424	111.221	-3.99511	0.375104	-10.6507	1.73144e-26	25.7616	1.07358e-23	22.9692		WT	111.221	-4.24356	0.375274	-11.3079	1.1993e-29	28.9211	6.91888e-27	26.16		WT	111.221	-0.248457	0.424842	-0.584822	0.558667	0.252847	0.96106	0.0172497
ENSMUSG00000061086.12	Myl4	6.62537	6.4555	6.87159	6.80923	7.17091	6.58552	8.07066	7.58496	8.40164	71.5794	-3.10111	0.590162	-5.25469	1.48277e-07	6.82893	5.36089e-06	5.27076		WT	71.5794	-2.38872	0.573969	-4.16177	3.15797e-05	4.50059	0.000668016	3.17521		WT	71.5794	0.712392	0.60542	1.17669	0.239319	0.621022	0.86595	0.062507
ENSMUSG00000062939.11	Stat4	6.35973	6.36016	6.0547	6.71033	6.50189	6.4178	8.77089	8.59347	8.50731	102.741	-5.76552	0.545507	-10.5691	4.14428e-26	25.3826	2.23449e-23	22.6508		WT	102.741	-4.36174	0.441944	-9.86943	5.64858e-23	22.2481	1.43384e-20	19.8435		WT	102.741	1.40378	0.585318	2.39832	0.0164705	1.78329	0.392035	0.406675
ENSMUSG00000064181.6	Rab3ip	7.23634	7.93487	6.68405	7.17802	7.83151	6.94373	9.03449	8.45132	9.1243	171.493	-2.33753	0.644551	-3.6266	0.00028718	3.54185	0.00422457	2.37422		WT	171.493	-2.38826	0.64454	-3.70538	0.000211078	3.67556	0.00322383	2.49163		WT	171.493	-0.0507344	0.649221	-0.0781465	0.937711	0.0279308	0.99522	0.00208106
ENSMUSG00000066877.11	Nck2	5.84852	5.84852	6.2288	6.337	6.13713	6.27482	7.06494	7.64451	6.94701	22.0022	-5.42859	1.0713	-5.06729	4.03511e-07	6.39414	1.30651e-05	4.88389		WT	22.0022	-3.68396	0.858772	-4.2898	1.78837e-05	4.74754	0.000407505	3.38987		WT	22.0022	1.74463	1.12048	1.55704	0.11946	0.922776	0.769315	0.113896
ENSMUSG00000070501.14	Ifi214	6.14814	6.04079	5.84852	6.31455	6.30979	5.84852	8.29779	7.98018	7.71904	54.1282	-7.09181	1.00861	-7.03128	2.04647e-12	11.689	1.79988e-10	9.74476		WT	54.1282	-5.27626	0.698685	-7.55169	4.29635e-14	13.3669	4.43327e-12	11.3533		WT	54.1282	1.81555	1.08458	1.67396	0.0941376	1.02624	0.738586	0.131599
ENSMUSG00000070880.10	Gad1	5.84852	6.31694	5.84852	6.23798	6.13847	6.59402	8.89021	6.72886	6.83389	49.4144	-5.84905	1.28504	-4.55165	5.32274e-06	5.27386	0.000135538	3.86794		WT	49.4144	-4.21857	1.19773	-3.52213	0.000428096	3.36846	0.00582357	2.23481		WT	49.4144	1.63047	1.30418	1.25019	0.211231	0.675242	0.85339	0.0688523
ENSMUSG00000073491.11	Ifi213	6.40681	6.03452	6.69445	7.35899	6.85695	6.10426	9.09236	8.50949	8.75648	127.807	-5.09048	0.919882	-5.53384	3.13299e-08	7.50404	1.30377e-06	5.8848		WT	127.807	-3.34524	0.889596	-3.7604	0.000169642	3.77047	0.00271172	2.56676		WT	127.807	1.74524	0.928072	1.8805	0.0600397	1.22156	0.647357	0.188856
ENSMUSG00000076431.4	Sox4	6.04706	6.35224	6.26887	6.12984	6.17321	5.84852	6.9451	7.22716	6.68102	14.4043	-3.08539	0.929059	-3.32098	0.000897017	3.0472	0.0107999	1.96658		WT	14.4043	-4.44388	1.05106	-4.228	2.35778e-05	4.6275	0.000518581	3.28518		WT	14.4043	-1.35849	1.12417	-1.20844	0.226878	0.644208	0.859023	0.0659954
ENSMUSG00000076508.3	Igkv17-127	7.33354	7.78453	6.34765	7.01716	6.91029	6.26993	10.8419	9.97651	10.8368	511.597	-4.48096	1.0026	-4.46936	7.84548e-06	5.10538	0.000190023	3.72119		WT	511.597	-5.80496	1.00964	-5.74953	8.94898e-09	8.04823	4.16045e-07	6.38086		WT	511.597	-1.324	1.01536	-1.30397	0.192245	0.716145	0.836356	0.0776089
ENSMUSG00000076512.2	Igkv9-123	6.05127	5.84852	6.05463	6.1877	6.02589	5.84852	8.11159	8.09745	7.22647	45.2438	-7.48899	1.20415	-6.2193	4.9937e-10	9.30158	2.90737e-08	7.5365		WT	45.2438	-6.6648	0.965538	-6.90268	5.103e-12	11.2922	4.07341e-10	9.39004		WT	45.2438	0.824191	1.40023	0.588613	0.556121	0.254831	0.96106	0.0172497
ENSMUSG00000076514.3	Igkv17-121	7.68817	7.33467	5.84852	6.77407	6.79536	6.91135	10.3864	10.1003	10.349	406.622	-4.29041	1.20767	-3.55264	0.000381388	3.41863	0.00535022	2.27163		WT	406.622	-5.35788	1.21212	-4.42025	9.85861e-06	5.00618	0.000239246	3.62116		WT	406.622	-1.06748	1.21749	-0.876789	0.380601	0.41953	0.926462	0.0331724
ENSMUSG00000076518.6	Igkv2-112	6.0512	6.22833	5.84852	6.04213	5.84852	5.84852	7.86036	7.53101	8.27488	47.833	-6.28603	0.876969	-7.16791	7.61532e-13	12.1183	7.26443e-11	10.1388		WT	47.833	-8.6483	1.31568	-6.57324	4.92325e-11	10.3077	3.27151e-09	8.48525		WT	47.833	-2.36227	1.467	-1.61027	0.107339	0.969241	0.752303	0.123607
ENSMUSG00000076522.2	Igkv16-104	6.4565	6.8418	6.20647	6.59303	6.15303	6.31037	10.212	9.18458	10.4561	322.713	-6.04943	0.654212	-9.2469	2.311e-20	19.6362	5.4073e-18	17.267		WT	322.713	-6.90502	0.67857	-10.1758	2.54197e-24	23.5948	8.71964e-22	21.0595		WT	322.713	-0.855588	0.717002	-1.19329	0.232758	0.633096	0.861491	0.0647491
ENSMUSG00000076523.2	Igkv15-103	6.35033	6.61574	6.05239	6.43852	6.20022	6.22407	9.82608	9.2295	8.79556	185.033	-6.0089	0.623031	-9.64464	5.1795e-22	21.2857	1.43e-19	18.8447		WT	185.033	-6.59259	0.644837	-10.2237	1.55357e-24	23.8087	5.6337e-22	21.2492		WT	185.033	-0.583689	0.712212	-0.819544	0.412476	0.384601	0.933284	0.029986
ENSMUSG00000076525.3	Igkv1-99	5.84852	6.28607	5.84852	6.04021	5.84852	5.84852	7.2013	7.39019	7.63936	25.9929	-5.34989	1.01625	-5.26432	1.4071e-07	6.85167	5.10218e-06	5.29224		WT	25.9929	-7.75988	1.41102	-5.49948	3.80922e-08	7.41916	1.63887e-06	5.78546		WT	25.9929	-2.40999	1.5531	-1.55173	0.120726	0.918198	0.770082	0.113463
ENSMUSG00000076526.6	Igkv12-98	6.0526	6.46318	6.05681	6.44393	6.20439	6.53071	8.77199	7.97707	8.05083	75.7159	-5.5935	0.752675	-7.43149	1.0738e-13	12.9691	1.13814e-11	10.9438		WT	75.7159	-4.60328	0.681171	-6.75788	1.40024e-11	10.8538	1.03325e-09	8.9858		WT	75.7159	0.990224	0.799549	1.23848	0.215539	0.666475	0.854233	0.0684235
ENSMUSG00000076531.1	Igkv4-92	6.20197	6.29324	5.84852	6.11378	6.02542	6.11776	6.95999	7.01964	7.40055	18.136	-4.03235	0.887715	-4.54239	5.56205e-06	5.25477	0.000139909	3.85416		WT	18.136	-4.96576	0.968452	-5.12753	2.93574e-07	6.53228	1.00704e-05	4.99695		WT	18.136	-0.933415	1.09023	-0.856166	0.391906	0.406818	0.927033	0.032905
ENSMUSG00000076538.1	Igkv13-84	6.13692	6.54817	6.05629	6.17933	6.20317	6.03989	9.26171	9.17817	9.26066	166.916	-6.37398	0.570324	-11.1761	5.33962e-29	28.2725	4.41444e-26	25.3551		WT	166.916	-7.59019	0.67406	-11.2604	2.05828e-29	28.6865	1.13581e-26	25.9447		WT	166.916	-1.2162	0.765442	-1.58889	0.112085	0.950452	0.761238	0.118479
ENSMUSG00000076540.3	Igkv4-80	6.13312	6.12501	6.14195	6.04047	6.02555	5.84852	8.01424	8.35011	9.26122	98.8705	-7.02677	0.793315	-8.85749	8.18396e-19	18.087	1.51477e-16	15.8197		WT	98.8705	-8.84026	1.15163	-7.67629	1.63763e-14	13.7858	1.77648e-12	11.7504		WT	98.8705	-1.81349	1.29265	-1.40292	0.160641	0.794145	0.807722	0.0927383
ENSMUSG00000076541.3	Igkv4-79	6.29871	6.31441	6.35448	6.35829	5.84852	6.11472	7.79757	7.84175	7.72932	43.503	-4.26999	0.618503	-6.90375	5.06479e-12	11.2954	4.24382e-10	9.37224		WT	43.503	-5.34949	0.697798	-7.66625	1.77103e-14	13.7518	1.90491e-12	11.7201		WT	43.503	-1.0795	0.777212	-1.38894	0.164852	0.782907	0.814236	0.0892497
ENSMUSG00000076543.2	Igkv4-74	6.48277	6.42251	6.6253	6.22749	6.02843	6.52762	7.63043	8.45129	8.41525	70.5959	-3.95102	0.65056	-6.07326	1.25342e-09	8.9019	6.87772e-08	7.16256		WT	70.5959	-5.03504	0.688689	-7.31106	2.65046e-13	12.5767	2.52929e-11	10.597		WT	70.5959	-1.08403	0.730358	-1.48424	0.137744	0.860926	0.786962	0.104046
ENSMUSG00000076545.2	Igkv4-72	6.33195	6.76198	6.20688	6.40267	6.24447	5.84852	9.92083	9.70648	9.67251	259.284	-6.04826	0.597707	-10.1191	4.54626e-24	23.3423	1.70843e-21	20.7674		WT	259.284	-7.47565	0.671597	-11.1312	8.84839e-29	28.0531	4.67932e-26	25.3298		WT	259.284	-1.42739	0.718211	-1.98743	0.046875	1.32906	0.600121	0.221761
ENSMUSG00000076547.2	Igkv4-70	6.37165	6.50852	6.14266	6.28413	6.349	5.84852	10.2694	7.96778	8.89206	185.722	-6.1811	0.80478	-7.68048	1.5849e-14	13.8	1.81984e-12	11.74		WT	185.722	-7.03974	0.84249	-8.35586	6.49551e-17	16.1874	8.86462e-15	14.0523		WT	185.722	-0.858639	0.900315	-0.953709	0.340231	0.468226	0.914518	0.0388077
ENSMUSG00000076548.1	Igkv4-69	6.24429	6.04093	5.84852	6.18787	5.84852	5.84852	7.19808	7.96073	8.83014	61.9107	-6.65004	1.04296	-6.37614	1.8161e-10	9.74086	1.18613e-08	7.92587		WT	61.9107	-7.49308	1.15948	-6.46244	1.03029e-10	9.98704	6.53825e-09	8.18454		WT	61.9107	-0.843035	1.32725	-0.635173	0.525315	0.27958	0.955327	0.019848
ENSMUSG00000076549.2	Igkv4-68	6.47278	6.97604	6.05623	6.49873	6.40776	6.30596	9.28779	9.52271	10.6381	299.565	-5.71966	0.703358	-8.13194	4.22473e-16	15.3742	5.51483e-14	13.2585		WT	299.565	-6.63155	0.725018	-9.14674	5.86754e-20	19.2315	1.1115e-17	16.9541		WT	299.565	-0.911887	0.755514	-1.20697	0.227442	0.643129	0.859023	0.0659954
ENSMUSG00000076550.3	Igkv4-63	6.32381	6.47916	5.84852	6.26855	5.84852	6.10994	8.56592	8.86727	8.29654	96.1553	-5.55663	0.692	-8.02982	9.7617e-16	15.0105	1.23525e-13	12.9082		WT	96.1553	-6.977	0.798887	-8.7334	2.47129e-18	17.6071	3.97034e-16	15.4012		WT	96.1553	-1.42037	0.877786	-1.61812	0.105636	0.976188	0.749853	0.125024
ENSMUSG00000076552.3	Igkv4-61	6.2762	6.37281	5.84852	6.34834	6.13035	6.2493	9.16531	8.90199	7.93753	111.632	-6.26191	0.713773	-8.77296	1.74025e-18	17.7594	3.08298e-16	15.511		WT	111.632	-6.15007	0.685611	-8.9702	2.95976e-19	18.5287	5.29089e-17	16.2765		WT	111.632	0.11184	0.811143	0.13788	0.890335	0.0504465	0.99331	0.00291518
ENSMUSG00000076555.3	Igkv4-57-1	6.1973	6.35858	5.84852	6.17618	6.24966	6.1165	9.78244	8.77872	9.48073	191.634	-7.27247	0.643447	-11.3024	1.27738e-29	28.8937	1.42518e-26	25.8461		WT	191.634	-7.47791	0.641674	-11.6538	2.19577e-31	30.6584	1.74179e-28	27.759		WT	191.634	-0.205443	0.788808	-0.260447	0.794519	0.0998957	0.98447	0.00679742
ENSMUSG00000076556.3	Igkv4-57	6.24757	6.7231	6.31267	6.27717	6.46076	5.84852	9.17399	9.34472	11.0129	334.317	-6.51365	1.11535	-5.84	5.22003e-09	8.28233	2.51882e-07	6.5988		WT	334.317	-7.55046	1.14031	-6.62142	3.55773e-11	10.4488	2.45406e-09	8.61011		WT	334.317	-1.03681	1.17106	-0.885361	0.375962	0.424856	0.926462	0.0331724
ENSMUSG00000076562.1	Igkv4-50	6.13238	6.12832	5.84852	6.03869	6.02599	5.84852	8.07584	7.82035	7.75029	46.015	-6.49719	0.86309	-7.52783	5.15919e-14	13.2874	5.66187e-12	11.247		WT	46.015	-7.73545	1.1249	-6.87656	6.13159e-12	11.2124	4.80384e-10	9.31841		WT	46.015	-1.23826	1.3355	-0.927185	0.35383	0.451205	0.918196	0.0370644
ENSMUSG00000076563.2	Igkv5-48	6.57735	6.91146	6.35306	6.5414	6.31329	6.34903	9.13123	8.70115	10.4744	239.067	-5.22906	0.628194	-8.32395	8.5081e-17	16.0702	1.22685e-14	13.9112		WT	239.067	-6.2924	0.654299	-9.61701	6.7774e-22	21.1689	1.53605e-19	18.8136		WT	239.067	-1.06334	0.685477	-1.55124	0.120844	0.917775	0.770082	0.113463
ENSMUSG00000076564.2	Igkv12-46	7.23986	7.43997	6.84072	6.81143	6.92104	6.93417	10.3548	9.73581	10.5263	395.315	-4.32859	0.383405	-11.2899	1.47281e-29	28.8319	1.42518e-26	25.8461		WT	395.315	-5.12922	0.392445	-13.0699	4.89228e-39	38.3105	7.7616e-36	35.11		WT	395.315	-0.800633	0.409628	-1.95454	0.0506376	1.29553	0.615264	0.210938
ENSMUSG00000076569.3	Igkv5-39	6.83295	8.07884	8.13951	6.36381	7.2339	6.37636	9.88738	10.7037	11.6872	668.849	-3.89816	1.01363	-3.84575	0.000120184	3.92015	0.00202015	2.69462		WT	668.849	-6.25677	1.024	-6.11015	9.9536e-10	9.00202	5.44531e-08	7.26398		WT	668.849	-2.35861	1.02688	-2.29686	0.0216265	1.66501	0.438937	0.357597
ENSMUSG00000076570.6	Igkv12-38	6.20365	5.84852	5.84852	6.03965	6.0274	6.03851	7.34281	7.60453	7.36127	26.6409	-6.1011	1.02762	-5.93715	2.90027e-09	8.53756	1.48009e-07	6.82971		WT	26.6409	-6.3356	1.03027	-6.14948	7.77374e-10	9.10937	4.27118e-08	7.36945		WT	26.6409	-0.234495	1.31966	-0.177693	0.858964	0.066025	0.99047	0.00415869
ENSMUSG00000076576.2	Igkv6-32	6.70008	6.60405	6.14106	6.47762	6.37698	5.84852	9.19789	9.4675	9.69705	205.783	-5.51023	0.638589	-8.62876	6.20211e-18	17.2075	1.0255e-15	14.9891		WT	205.783	-6.55768	0.672985	-9.74417	1.95361e-22	21.7092	4.50822e-20	19.346		WT	205.783	-1.04746	0.715545	-1.46386	0.143233	0.843958	0.791908	0.101325
ENSMUSG00000076583.1	Igkv8-24	6.71202	7.29198	6.0551	6.68601	6.74236	6.47524	10.7339	10.3338	10.417	462.331	-5.5589	0.961855	-5.77936	7.49875e-09	8.12501	3.49594e-07	6.45644		WT	462.331	-6.2215	0.966631	-6.43627	1.22441e-10	9.91207	7.69319e-09	8.11389		WT	462.331	-0.662605	0.980693	-0.67565	0.499263	0.301671	0.952371	0.0211937
ENSMUSG00000076586.2	Igkv8-21	6.91345	7.15341	6.53884	6.68386	6.53583	6.66404	9.29178	9.72956	9.64255	232.387	-4.3164	0.414693	-10.4087	2.26355e-25	24.6452	1.12281e-22	21.9497		WT	232.387	-5.22508	0.431634	-12.1054	9.89455e-34	33.0046	1.04651e-30	29.9803		WT	232.387	-0.908678	0.457551	-1.98596	0.0470379	1.32755	0.600121	0.221761
ENSMUSG00000076591.3	Igkv8-16	6.83163	7.04931	6.68914	6.38109	6.2811	6.80336	9.56465	8.10863	9.85741	196.08	-4.17739	0.631934	-6.61049	3.83049e-11	10.4167	2.82749e-09	8.5486		WT	196.08	-5.3864	0.651099	-8.27279	1.30865e-16	15.8832	1.73872e-14	13.7598		WT	196.08	-1.20901	0.670118	-1.80417	0.0712046	1.14749	0.684502	0.164625
ENSMUSG00000076594.2	Igkv6-13	6.67809	6.54822	6.40086	6.46099	6.46074	6.79978	8.70126	8.95211	10.0497	192.497	-5.27541	0.559356	-9.43121	4.0538e-21	20.3921	1.00542e-18	17.9977		WT	192.497	-5.11492	0.548337	-9.32805	1.07833e-20	19.9672	2.20745e-18	17.6561		WT	192.497	0.160492	0.596981	0.268839	0.788054	0.103444	0.983461	0.00724287
ENSMUSG00000076596.3	Igkv3-10	6.5885	6.56277	6.06282	6.35733	6.09831	6.22216	9.12102	8.81069	9.58576	165.584	-5.50803	0.572676	-9.61806	6.70872e-22	21.1734	1.80858e-19	18.7427		WT	165.584	-6.84295	0.64145	-10.6679	1.43766e-26	25.8423	6.08227e-24	23.2159		WT	165.584	-1.33492	0.695961	-1.9181	0.0550988	1.25886	0.631653	0.199521
ENSMUSG00000076598.3	Igkv3-7	6.45377	6.26074	5.84852	6.21663	6.43861	6.06355	9.55695	8.76644	9.22556	165.451	-6.56549	0.656039	-10.0078	1.40894e-23	22.8511	4.99208e-21	20.3017		WT	165.451	-6.51892	0.656735	-9.92626	3.20025e-23	22.4948	8.45917e-21	20.0727		WT	165.451	0.0465686	0.756636	0.0615469	0.950924	0.0218544	0.99522	0.00208106
ENSMUSG00000076612.8	Ighg2c	8.06227	9.205	6.20877	6.34827	6.49337	7.11206	13.8485	13.6596	14.8507	6400.73	-6.4543	1.3062	-4.94129	7.76065e-07	6.1101	2.37044e-05	4.62517		WT	6400.73	-9.75669	1.3164	-7.41167	1.2472e-13	12.9041	1.22709e-11	10.9111		WT	6400.73	-3.30238	1.31776	-2.50606	0.0122085	1.91334	0.339026	0.469767
ENSMUSG00000076633.7	Ighv5-2	6.13998	6.44085	6.14695	6.17933	6.02905	6.43427	7.30575	7.22443	7.23144	22.8722	-3.57793	0.836273	-4.27842	1.88228e-05	4.72531	0.000409512	3.38773		WT	22.8722	-3.71514	0.826667	-4.49412	6.98574e-06	5.15579	0.00017662	3.75296		WT	22.8722	-0.137215	0.914595	-0.150028	0.880742	0.0551512	0.993199	0.00296353
ENSMUSG00000076666.2	Ighv14-4	6.55874	6.17861	5.84852	5.84852	6.20746	5.84852	8.11799	8.52891	8.37081	76.0357	-5.25466	0.823615	-6.38	1.77088e-10	9.75181	1.16812e-08	7.93251		WT	76.0357	-7.46404	1.03924	-7.18221	6.85919e-13	12.1637	6.08789e-11	10.2155		WT	76.0357	-2.20937	1.09946	-2.0095	0.044484	1.3518	0.589974	0.229167
ENSMUSG00000076668.4	Ighv7-4	5.84852	5.84852	5.84852	6.03763	6.02509	5.84852	6.54309	6.42567	7.11165	7.98678	-6.80214	1.66927	-4.07493	4.60283e-05	4.33697	0.000889093	3.05105		WT	7.98678	-5.20953	1.56598	-3.3267	0.000878809	3.05611	0.0104437	1.98115		WT	7.98678	1.59261	1.95241	0.815714	0.414664	0.382304	0.933284	0.029986
ENSMUSG00000076670.4	Ighv3-5	5.84852	5.84852	5.84852	5.84852	5.84852	5.84852	6.93967	6.50433	7.06044	9.97602	-7.16358	1.66254	-4.30881	1.64132e-05	4.78481	0.00036608	3.43642		WT	9.97602	-7.39431	1.66255	-4.44758	8.68449e-06	5.06126	0.000212377	3.67289		WT	9.97602	0	2.03225	0	1	0	1	0
ENSMUSG00000076671.5	Ighv13-2	6.05699	5.84852	5.84852	5.84852	5.84852	5.84852	7.31795	7.87801	7.64374	33.5323	-7.94103	1.32787	-5.98028	2.22751e-09	8.65218	1.15579e-07	6.93712		WT	33.5323	-9.14108	1.32787	-6.88401	5.8191e-12	11.2351	4.58733e-10	9.33844		WT	33.5323	-1.20006	1.77325	-0.676755	0.498561	0.302281	0.952371	0.0211937
ENSMUSG00000076672.7	Ighv3-6	6.68322	6.78987	6.05524	6.58125	6.4579	6.1843	9.88136	9.30394	10.8355	349.176	-6.03844	0.692272	-8.72265	2.71759e-18	17.5658	4.61656e-16	15.3357		WT	349.176	-6.73256	0.706299	-9.53216	1.54039e-21	20.8124	3.3708e-19	18.4723		WT	349.176	-0.694111	0.740897	-0.936853	0.348834	0.457381	0.917687	0.0373056
ENSMUSG00000076674.2	Ighv3-8	5.84852	6.18591	5.84852	6.03908	5.84852	5.84852	7.44201	7.18994	7.4156	23.3732	-5.93585	1.07969	-5.49775	3.84674e-08	7.41491	1.57437e-06	5.80289		WT	23.3732	-7.6233	1.35843	-5.61184	2.00187e-08	7.69856	8.978e-07	6.04682		WT	23.3732	-1.68745	1.59503	-1.05794	0.290083	0.537478	0.888398	0.0513922
ENSMUSG00000076680.1	Ighv6-6	6.77729	6.28318	5.84852	5.84852	6.57538	6.27531	8.73244	8.72844	8.79316	113.388	-5.01724	1.51463	-3.31251	0.000924637	3.03403	0.0110787	1.95551		WT	113.388	-5.5936	1.5212	-3.6771	0.000235897	3.62728	0.0035432	2.4506		WT	113.388	-0.576357	1.54645	-0.372697	0.709374	0.149125	0.981601	0.00806484
ENSMUSG00000076695.7	Ighv1-18	6.44877	6.69489	5.84852	6.1184	6.20356	5.84852	8.31654	8.45873	9.99326	155.922	-5.4804	1.33546	-4.10375	4.06511e-05	4.39093	0.00080273	3.09543		WT	155.922	-7.93118	1.43718	-5.51857	3.4177e-08	7.46627	1.48046e-06	5.8296		WT	155.922	-2.45078	1.46325	-1.67489	0.0939556	1.02708	0.738367	0.131728
ENSMUSG00000076710.2	Ighv1-49	5.84852	5.84852	5.84852	5.84852	5.84852	5.84852	7.11007	6.35139	6.73285	8.48313	-6.92909	1.80945	-3.82939	0.000128462	3.89122	0.00213834	2.66992		WT	8.48313	-7.15982	1.80946	-3.95688	7.59342e-05	4.11956	0.00139473	2.85551		WT	8.48313	0	2.1532	0	1	0	1	0
ENSMUSG00000076731.3	Ighv8-12	6.37919	6.77184	5.84852	6.71323	6.6762	5.84852	8.77942	9.39405	9.58229	180.335	-5.57916	1.56606	-3.56255	0.000367265	3.43502	0.00519322	2.28456		WT	180.335	-5.24571	1.559	-3.36479	0.000766027	3.11576	0.00943538	2.02524		WT	180.335	0.333449	1.58139	0.210858	0.832998	0.0793562	0.987487	0.00546867
ENSMUSG00000078566.8	Bnip3	6.13798	6.36157	6.0677	6.41562	6.20085	6.179	7.09989	7.16572	6.88852	17.2663	-3.50691	0.833277	-4.20858	2.56983e-05	4.5901	0.00053741	3.26969		WT	17.2663	-3.06491	0.779581	-3.93148	8.4425e-05	4.07353	0.00152598	2.81645		WT	17.2663	0.442007	0.899488	0.491399	0.623144	0.205411	0.969223	0.0135763
ENSMUSG00000079543.3	Igkv13-85	6.49497	6.18722	5.84852	6.41647	6.5284	6.11848	9.31207	8.51714	9.26345	147.734	-6.4343	0.722609	-8.90426	5.37433e-19	18.2697	1.04136e-16	15.9824		WT	147.734	-5.72804	0.666679	-8.5919	8.55453e-18	17.0678	1.27734e-15	14.8937		WT	147.734	0.70626	0.776406	0.909652	0.363006	0.440086	0.923791	0.0344261
ENSMUSG00000079563.10	Pglyrp2	6.77072	6.23545	6.59087	6.44312	6.45015	6.15218	7.94258	8.11204	8.1842	63.5015	-3.51768	0.5832	-6.03168	1.62261e-09	8.78979	8.71082e-08	7.05994		WT	63.5015	-4.43585	0.617489	-7.18368	6.78598e-13	12.1684	6.06533e-11	10.2171		WT	63.5015	-0.918167	0.654303	-1.40327	0.160535	0.79443	0.807722	0.0927383
ENSMUSG00000091337.3	Eid1	6.95414	6.82652	6.6673	7.16568	6.75902	6.47847	7.97189	7.90202	7.94713	66.7022	-2.39383	0.526818	-4.54394	5.52116e-06	5.25797	0.000139446	3.85559		WT	66.7022	-2.32592	0.522676	-4.45003	8.58577e-06	5.06622	0.000210775	3.67618		WT	66.7022	0.0679079	0.545076	0.124584	0.900853	0.0453462	0.99364	0.00277085
ENSMUSG00000093838.1	Ighv3-1	6.3431	6.24205	5.84852	5.84852	6.15548	5.84852	7.45156	6.77984	7.6653	24.6117	-4.20695	1.01672	-4.13778	3.50686e-05	4.45508	0.000710597	3.14838		WT	24.6117	-6.22644	1.24095	-5.01749	5.23503e-07	6.28108	1.70367e-05	4.76862		WT	24.6117	-2.01949	1.31975	-1.53021	0.125965	0.899748	0.777151	0.109494
ENSMUSG00000093894.1	Ighv1-53	6.33595	6.91696	6.05313	6.76912	6.42906	6.03586	9.92095	9.80407	11.2024	439.801	-6.56498	1.25178	-5.2445	1.56705e-07	6.80492	5.60027e-06	5.25179		WT	439.801	-6.81173	1.253	-5.43633	5.43904e-08	7.26448	2.23405e-06	5.65091		WT	439.801	-0.246749	1.27489	-0.193545	0.846532	0.0723565	0.989268	0.00468604
ENSMUSG00000093896.2	Ighv1-76	6.07381	6.10364	5.84852	5.84852	6.04651	5.84852	7.76036	7.42327	7.75608	34.8036	-6.52098	0.998113	-6.53331	6.43337e-11	10.1916	4.55887e-09	8.34114		WT	34.8036	-8.12552	1.29541	-6.27257	3.55138e-10	9.4496	2.06762e-08	7.68453		WT	34.8036	-1.60454	1.54207	-1.04051	0.298104	0.525632	0.891803	0.0497313
ENSMUSG00000093906.5	Igkv9-129	6.13652	6.18094	6.13985	6.18992	6.15735	5.84852	7.18861	6.78623	7.01774	14.6886	-3.93049	0.899504	-4.36962	1.24461e-05	4.90497	0.000289576	3.53824		WT	14.6886	-4.32715	0.92674	-4.66922	3.02342e-06	5.5195	8.41517e-05	4.07494		WT	14.6886	-0.396663	1.06854	-0.371221	0.710473	0.148452	0.981601	0.00806484
ENSMUSG00000093955.2	Ighv1-34	5.84852	5.84852	5.84852	5.84852	5.84852	5.84852	7.04181	6.7784	7.27819	14.2075	-7.6743	1.50468	-5.1003	3.39111e-07	6.46966	1.12142e-05	4.95023		WT	14.2075	-7.90503	1.50468	-5.25362	1.49136e-07	6.82642	5.43918e-06	5.26447		WT	14.2075	0	1.90696	0	1	0	1	0
ENSMUSG00000094006.2	Igkv4-59	7.41347	7.22564	6.39579	6.83428	6.5707	6.26718	10.5086	10.0642	10.6741	445.598	-4.77062	0.621666	-7.67392	1.66823e-14	13.7777	1.89795e-12	11.7217		WT	445.598	-6.33529	0.642436	-9.86136	6.12134e-23	22.2132	1.49408e-20	19.8256		WT	445.598	-1.56468	0.65474	-2.38977	0.0168591	1.77317	0.392827	0.405799
ENSMUSG00000094029.2	Ighv3-3	5.84852	5.84852	5.84852	5.84852	5.84852	5.84852	6.46527	7.00007	6.43525	6.56181	-6.56812	1.89898	-3.45876	0.000542666	3.26547	0.00719744	2.14282		WT	6.56181	-6.79885	1.89899	-3.58025	0.000343272	3.46436	0.00482482	2.31652		WT	6.56181	0	2.22727	0	1	0	1	0
ENSMUSG00000094051.6	Ighv1-36	6.13431	5.84852	5.84852	5.84852	6.10113	5.84852	7.3238	6.86511	8.78356	48.0566	-7.57731	1.39653	-5.42582	5.76902e-08	7.2389	2.25683e-06	5.6465		WT	48.0566	-7.837	1.40775	-5.56704	2.59097e-08	7.58654	1.14183e-06	5.9424		WT	48.0566	-0.259695	1.73559	-0.149629	0.881057	0.0549958	0.993199	0.00296353
ENSMUSG00000094075.1	Ighv1-80	6.51642	6.22998	5.84852	6.12317	6.25257	5.84852	9.43618	9.77079	9.69092	231.444	-6.94837	0.590023	-11.7764	5.16247e-32	31.2871	6.40197e-29	28.1937		WT	231.444	-8.2347	0.713835	-11.5359	8.70155e-31	30.0604	5.81263e-28	27.2356		WT	231.444	-1.28633	0.804922	-1.59808	0.110025	0.95851	0.759953	0.119213
ENSMUSG00000094087.1	Ighv1-61	5.84852	6.12007	6.05211	6.12756	6.15391	6.11292	8.39446	7.5171	7.74984	49.1675	-7.02395	1.00313	-7.00205	2.52246e-12	11.5982	2.17229e-10	9.66308		WT	49.1675	-6.00468	0.77801	-7.71799	1.18178e-14	13.9275	1.30427e-12	11.8846		WT	49.1675	1.01927	1.14049	0.893715	0.371474	0.430071	0.926462	0.0331724
ENSMUSG00000094088.2	Ighv1-64	6.64345	6.73819	6.30977	6.61835	6.37725	6.17383	9.50624	9.21782	9.63353	206.624	-5.25082	0.500559	-10.4899	9.61248e-26	25.0172	4.96685e-23	22.3039		WT	206.624	-6.03218	0.524224	-11.5069	1.21819e-30	29.9143	7.73064e-28	27.1118		WT	206.624	-0.781358	0.568364	-1.37475	0.169209	0.771577	0.819113	0.086656
ENSMUSG00000094094.2	Igkv5-45	6.1384	6.43307	5.84852	6.35283	6.09792	5.84852	7.26351	7.32438	7.21665	22.483	-3.90554	1.03285	-3.78131	0.000156006	3.80686	0.00255228	2.59307		WT	22.483	-4.37242	1.04826	-4.17112	3.03108e-05	4.5184	0.000645477	3.19012		WT	22.483	-0.466876	1.13347	-0.4119	0.680413	0.167228	0.978903	0.00926014
ENSMUSG00000094102.1	Ighv9-2	6.20281	6.3577	5.84852	5.84852	6.02836	6.18013	7.32559	6.59811	7.45978	19.5702	-3.8834	1.06472	-3.64733	0.000264977	3.57679	0.00395902	2.40241		WT	19.5702	-5.36818	1.19697	-4.4848	7.29835e-06	5.13678	0.000182703	3.73825		WT	19.5702	-1.48478	1.27933	-1.16059	0.245807	0.609406	0.871108	0.0599278
ENSMUSG00000094117.1	Igkv3-12	6.56859	6.85044	6.1449	6.44913	6.53752	6.40955	9.53182	9.54282	10.0739	256.512	-5.57312	0.523574	-10.6444	1.85193e-26	25.7324	1.09361e-23	22.9611		WT	256.512	-6.10292	0.53512	-11.4048	3.95834e-30	29.4025	2.39235e-27	26.6212		WT	256.512	-0.5298	0.578714	-0.915477	0.359941	0.443768	0.922195	0.0351773
ENSMUSG00000094124.5	Ighv1-74	6.04761	6.23286	6.13905	6.54106	5.84852	5.84852	8.37559	7.87892	8.5498	72.2892	-6.36973	1.02166	-6.2347	4.52651e-10	9.34424	2.66034e-08	7.57506		WT	72.2892	-5.56341	0.947224	-5.87338	4.27e-09	8.36957	2.0685e-07	6.68434		WT	72.2892	0.806324	1.09297	0.737734	0.460676	0.336604	0.944938	0.0245969
ENSMUSG00000094194.2	Ighv5-16	6.20476	6.45473	6.35497	6.17711	6.20755	5.84852	9.1977	8.35021	8.59081	111.714	-5.52379	0.567911	-9.7265	2.32456e-22	21.6337	6.70393e-20	19.1737		WT	111.714	-7.18375	0.715075	-10.0461	9.55348e-24	23.0198	2.95739e-21	20.5291		WT	111.714	-1.65996	0.787589	-2.10764	0.035062	1.45516	0.539966	0.267634
ENSMUSG00000094322.2	Ighv9-4	6.19172	6.34085	6.38282	6.27214	6.15057	5.84852	7.52992	7.61355	7.4831	32.5447	-3.88936	0.634201	-6.13269	8.64048e-10	9.06346	4.84844e-08	7.3144		WT	32.5447	-5.14483	0.760398	-6.76597	1.32419e-11	10.878	9.82845e-10	9.00751		WT	32.5447	-1.25547	0.833209	-1.50679	0.131865	0.879872	0.783921	0.105728
ENSMUSG00000094356.2	Igkv8-28	6.47346	6.7932	6.29836	7.23458	7.33817	6.06607	9.90087	10.1493	10.0635	332.613	-6.05714	1.06087	-5.70958	1.13255e-08	7.94594	5.08866e-07	6.2934		WT	332.613	-4.48303	1.04181	-4.30313	1.68405e-05	4.77364	0.000385117	3.41441		WT	332.613	1.5741	1.06847	1.47324	0.140688	0.851744	0.790559	0.102066
ENSMUSG00000094420.2	Igkv10-96	7.05215	7.49267	6.38561	7.11838	6.97519	6.66227	10.8273	10.5247	11.6952	722.512	-5.54502	0.605017	-9.16507	4.95142e-20	19.3053	1.11641e-17	16.9522		WT	722.512	-5.92236	0.606798	-9.76002	1.67116e-22	21.777	3.92785e-20	19.4058		WT	722.512	-0.377339	0.620818	-0.607809	0.543314	0.264949	0.960573	0.0174695
ENSMUSG00000094491.2	Igkv1-133	6.05383	6.18926	5.84852	6.03797	6.10167	5.84852	7.50554	7.08623	6.89516	18.7415	-5.16077	1.05524	-4.89061	1.00525e-06	5.99772	2.97521e-05	4.52648		WT	18.7415	-5.82329	1.13483	-5.1314	2.876e-07	6.54121	9.91908e-06	5.00353		WT	18.7415	-0.662514	1.34334	-0.493184	0.621882	0.206292	0.969041	0.013658
ENSMUSG00000094502.5	Ighv1-69	6.29385	6.39218	5.84852	6.52129	6.3797	6.1746	8.88011	8.42854	8.72846	106.232	-6.0166	0.623841	-9.64445	5.18909e-22	21.2849	1.43e-19	18.8447		WT	106.232	-5.29107	0.558871	-9.46743	2.86826e-21	20.5424	6.17016e-19	18.2097		WT	106.232	0.725537	0.688036	1.0545	0.291652	0.535135	0.888425	0.0513793
ENSMUSG00000094546.1	Ighv1-26	6.54125	6.84346	6.14211	6.47425	6.2037	7.09271	9.29891	9.58451	9.72614	224.102	-5.42107	0.765534	-7.08143	1.42675e-12	11.8457	1.29147e-10	9.88891		WT	224.102	-4.99842	0.752579	-6.64172	3.10034e-11	10.5086	2.16206e-09	8.66513		WT	224.102	0.422654	0.786481	0.537398	0.590992	0.228418	0.966221	0.0149233
ENSMUSG00000094561.1	Ighv1-22	6.24897	6.97564	5.84852	6.11955	6.15533	5.84852	8.04486	7.87158	8.43853	64.6591	-3.68508	0.976199	-3.77493	0.000160053	3.79574	0.00261504	2.58252		WT	64.6591	-6.82252	1.14943	-5.93556	2.92851e-09	8.53335	1.46333e-07	6.83466		WT	64.6591	-3.13743	1.17233	-2.67625	0.00744516	2.12813	0.269176	0.569963
ENSMUSG00000094652.2	Ighv1-42	6.21577	6.07701	6.63336	6.21748	6.2083	5.84852	7.65134	7.91922	7.80031	43.9423	-4.06936	0.759451	-5.35829	8.40126e-08	7.07566	3.19583e-06	5.49542		WT	43.9423	-5.6163	0.850636	-6.60247	4.04358e-11	10.3932	2.72985e-09	8.56386		WT	43.9423	-1.54694	0.918431	-1.68433	0.0921178	1.03566	0.731257	0.13593
ENSMUSG00000094689.1	Ighv1-81	6.69015	6.54808	5.84852	6.0415	6.24697	6.0385	7.89365	8.12071	8.17449	59.6847	-3.86106	0.768475	-5.02432	5.0523e-07	6.29651	1.61896e-05	4.79077		WT	59.6847	-6.22794	0.909199	-6.84992	7.38909e-12	11.1314	5.64954e-10	9.24799		WT	59.6847	-2.36688	0.944156	-2.50687	0.0121804	1.91434	0.339026	0.469767
ENSMUSG00000094694.6	Ighv1-9	6.41239	6.90025	5.84852	6.4451	6.38298	6.35031	8.9921	8.97127	9.25305	151.119	-4.96943	0.695235	-7.14784	8.81513e-13	12.0548	8.34476e-11	10.0786		WT	151.119	-5.69229	0.711845	-7.99652	1.2798e-15	14.8929	1.54697e-13	12.8105		WT	151.119	-0.722856	0.749676	-0.964225	0.334933	0.475042	0.909461	0.041216
ENSMUSG00000094787.2	Ighv1-54	6.13443	6.1283	5.84852	6.26888	5.84852	5.84852	8.27097	7.85938	7.97011	54.8669	-6.73959	0.916734	-7.35174	1.95638e-13	12.7085	2.00505e-11	10.6979		WT	54.8669	-6.64126	0.854879	-7.76865	7.9324e-15	14.1006	8.83141e-13	12.054		WT	54.8669	0.0983352	1.11819	0.0879416	0.929923	0.031553	0.99522	0.00208106
ENSMUSG00000094797.1	Igkv6-15	8.53439	8.21096	6.92229	7.28046	7.1521	8.51959	11.6754	11.999	11.8675	1291.15	-4.45549	0.659431	-6.75657	1.41299e-11	10.8499	1.10902e-09	8.95506		WT	1291.15	-4.85199	0.65983	-7.3534	1.93234e-13	12.7139	1.87215e-11	10.7277		WT	1291.15	-0.396502	0.663339	-0.597736	0.550016	0.259625	0.960573	0.0174695
ENSMUSG00000094872.1	Igkv9-120	6.84417	7.62034	6.26311	6.85091	6.61105	6.22743	10.5102	10.3202	10.8987	498.676	-5.02838	1.00598	-4.99847	5.77873e-07	6.23817	1.81883e-05	4.74021		WT	498.676	-6.44617	1.01731	-6.33646	2.35105e-10	9.62874	1.39437e-08	7.85562		WT	498.676	-1.41779	1.02581	-1.38212	0.166934	0.777456	0.816506	0.0880407
ENSMUSG00000094902.2	Igkv10-95	6.28539	6.16509	5.84852	6.3456	6.28739	6.30103	7.27416	6.98286	6.84639	17.0314	-3.9382	0.851591	-4.62452	3.7546e-06	5.42544	9.99158e-05	4.00037		WT	17.0314	-2.82147	0.761232	-3.70645	0.000210182	3.6774	0.00321401	2.49295		WT	17.0314	1.11673	0.91095	1.2259	0.220237	0.657109	0.858281	0.0663705
ENSMUSG00000094930.2	Igkv6-25	6.62003	6.8376	7.11281	6.58974	6.66568	6.30971	9.48474	9.37845	9.28766	200.987	-4.18832	0.419751	-9.9781	1.90062e-23	22.7211	6.37016e-21	20.1958		WT	200.987	-5.36304	0.447274	-11.9905	3.98455e-33	32.3996	3.89015e-30	29.41		WT	200.987	-1.17472	0.473412	-2.48139	0.013087	1.88316	0.351282	0.454344
ENSMUSG00000094940.1	Ighv1-84	5.84852	6.04209	5.84852	6.04222	5.84852	6.03638	7.36652	7.00346	7.08866	17.4627	-6.97347	1.37485	-5.07217	3.93307e-07	6.40527	1.28016e-05	4.89274		WT	17.4627	-6.29964	1.23924	-5.08346	3.70617e-07	6.43107	1.24441e-05	4.90504		WT	17.4627	0.673823	1.70614	0.394939	0.692888	0.159337	0.98032	0.00863231
ENSMUSG00000094951.1	Ighv5-6	6.19588	6.7123	6.77007	6.18015	6.32094	6.2691	8.08918	8.96372	9.12891	119.299	-4.36894	0.602709	-7.24883	4.20382e-13	12.3764	4.13742e-11	10.3833		WT	119.299	-6.14086	0.675214	-9.09467	9.48711e-20	19.0229	1.77074e-17	16.7518		WT	119.299	-1.77192	0.7081	-2.50236	0.012337	1.90879	0.339026	0.469767
ENSMUSG00000095007.1	Igkv12-41	6.42707	6.24224	6.3532	6.17712	6.5549	6.27506	8.91593	8.67705	8.73653	115.434	-5.5882	0.526402	-10.6159	2.5149e-26	25.5995	1.4176e-23	22.8484		WT	115.434	-5.45939	0.500496	-10.9079	1.05613e-27	26.9763	5.15553e-25	24.2877		WT	115.434	0.128816	0.603135	0.213577	0.830877	0.0804634	0.987487	0.00546867
ENSMUSG00000095079.6	Igha	8.82913	9.79363	8.70671	8.56861	8.26946	7.83649	12.9715	13.6423	13.6851	3964.76	-4.55206	0.404254	-11.2604	2.0584e-29	28.6865	1.8233e-26	25.7391		WT	3964.76	-5.79742	0.406269	-14.2699	3.37017e-46	45.4723	6.1106e-43	42.2139		WT	3964.76	-1.24535	0.408142	-3.05127	0.00227872	2.64231	0.151927	0.818365
ENSMUSG00000095130.1	Ighv1-39	6.20078	6.19075	5.84852	5.84852	6.09957	5.84852	7.89483	8.34971	8.38684	66.1925	-6.4264	0.756218	-8.49808	1.92757e-17	16.715	2.98797e-15	14.5246		WT	66.1925	-8.27771	1.12811	-7.33768	2.17328e-13	12.6629	2.08964e-11	10.6799		WT	66.1925	-1.85131	1.27211	-1.45531	0.145584	0.836887	0.793227	0.100602
ENSMUSG00000095197.6	Ighv1-59	6.12944	6.27513	5.84852	6.5536	6.37703	5.84852	8.19822	7.72088	8.12351	56.2114	-5.9908	0.920664	-6.50705	7.66427e-11	10.1155	5.40026e-09	8.26759		WT	56.2114	-4.45241	0.797477	-5.58312	2.36248e-08	7.62663	1.04476e-06	5.98098		WT	56.2114	1.53839	0.968396	1.5886	0.112151	0.950198	0.761238	0.118479
ENSMUSG00000095204.6	Ighv1-52	6.24123	6.50424	5.84852	6.30644	6.09546	6.11462	8.56362	8.1729	8.81674	91.7462	-5.56629	0.680211	-8.18319	2.76436e-16	15.5584	3.64689e-14	13.4381		WT	91.7462	-6.4548	0.744297	-8.67234	4.23314e-18	17.3733	6.63296e-16	15.1783		WT	91.7462	-0.888507	0.828428	-1.07252	0.283486	0.547469	0.888147	0.0515154
ENSMUSG00000095335.2	Igkv3-5	6.04972	6.53756	5.84852	6.12069	6.34995	6.1141	9.2009	9.00011	10.1672	216.132	-7.02481	1.15719	-6.07055	1.2747e-09	8.89459	6.96368e-08	7.15716		WT	216.132	-7.4278	1.16653	-6.36742	1.92235e-10	9.71617	1.16739e-08	7.93278		WT	216.132	-0.402993	1.23188	-0.327136	0.743565	0.128681	0.983419	0.00726122
ENSMUSG00000095338.1	Igkv3-9	5.84852	5.84852	5.84852	5.84852	5.84852	5.84852	6.63729	6.78505	6.84341	7.92322	-6.83424	1.67078	-4.09046	4.30522e-05	4.366	0.000844763	3.07327		WT	7.92322	-7.06497	1.67078	-4.22854	2.35217e-05	4.62853	0.000518293	3.28542		WT	7.92322	0	2.03766	0	1	0	1	0
ENSMUSG00000095351.2	Igkv3-2	6.77677	6.87818	6.05535	6.69386	6.31398	6.11284	10.1495	9.44692	10.0062	290.239	-5.47949	1.04905	-5.2233	1.75762e-07	6.75507	6.22751e-06	5.20569		WT	290.239	-6.48741	1.0636	-6.0995	1.064e-09	8.97306	5.77107e-08	7.23874		WT	290.239	-1.00792	1.08223	-0.931337	0.351679	0.453853	0.917853	0.0372268
ENSMUSG00000095416.6	Ighv1-12	6.2369	5.84852	6.24601	6.18224	5.84852	5.84852	7.87524	7.70765	7.7534	41.2218	-5.40028	0.765403	-7.05548	1.72006e-12	11.7645	1.54568e-10	9.81088		WT	41.2218	-6.91961	1.00722	-6.87002	6.41935e-12	11.1925	4.96795e-10	9.30382		WT	41.2218	-1.51933	1.1257	-1.34967	0.177122	0.751727	0.826115	0.0829595
ENSMUSG00000095429.1	Ighv5-12	6.25019	6.04324	6.39872	6.11843	6.10022	6.03768	7.05834	7.35121	7.48147	23.5749	-3.80979	0.760023	-5.01273	5.36629e-07	6.27033	1.71514e-05	4.7657		WT	23.5749	-5.33745	0.908097	-5.87761	4.16224e-09	8.38067	2.02403e-07	6.69378		WT	23.5749	-1.52765	0.992354	-1.53942	0.123701	0.907627	0.773973	0.111274
ENSMUSG00000095442.1	Ighv1-4	5.84852	5.84852	5.84852	5.84852	6.09836	5.84852	6.70793	6.59707	6.92418	8.02199	-6.81481	1.63879	-4.15845	3.20418e-05	4.49428	0.000653536	3.18473		WT	8.02199	-5.25925	1.54178	-3.41116	0.000646874	3.18918	0.00818557	2.08695		WT	8.02199	1.55556	1.93309	0.8047	0.420993	0.375726	0.934185	0.029567
ENSMUSG00000095497.2	Igkv1-122	6.3012	6.24391	5.84852	6.17603	5.84852	6.50296	9.05475	7.5247	8.46877	87.0306	-6.22092	0.970788	-6.40811	1.47332e-10	9.8317	9.87602e-09	8.00542		WT	87.0306	-5.67001	0.918214	-6.17504	6.61474e-10	9.17949	3.69843e-08	7.43198		WT	87.0306	0.550913	1.0368	0.531359	0.59517	0.225359	0.966221	0.0149233
ENSMUSG00000095519.2	Ighv1-66	6.13031	6.04466	5.84852	6.11882	6.10099	5.84852	7.67523	7.3631	7.19354	26.2049	-6.09629	1.04003	-5.86165	4.58292e-09	8.33886	2.22874e-07	6.65194		WT	26.2049	-5.89344	0.952489	-6.18742	6.11582e-10	9.21355	3.46527e-08	7.46026		WT	26.2049	0.202847	1.26362	0.160529	0.872465	0.0592522	0.99215	0.00342281
ENSMUSG00000095565.2	Ighv2-9-1	6.04951	6.45076	6.25635	6.13108	6.27903	5.84852	8.94553	9.29323	8.20377	124.017	-6.07953	0.685343	-8.87078	7.26365e-19	18.1388	1.3648e-16	15.8649		WT	124.017	-7.15387	0.772189	-9.26441	1.96164e-20	19.7074	3.95194e-18	17.4032		WT	124.017	-1.07434	0.857799	-1.25244	0.21041	0.676933	0.85339	0.0688523
ENSMUSG00000095571.2	Ighv5-17	6.29433	6.87066	6.14564	6.39188	6.46258	6.77314	9.36638	10.2309	12.157	685.903	-7.30904	1.09478	-6.67629	2.45067e-11	10.6107	1.86447e-09	8.72945		WT	685.903	-7.13447	1.08838	-6.55512	5.55978e-11	10.2549	3.6562e-09	8.43697		WT	685.903	0.174566	1.11559	0.156478	0.875656	0.0576664	0.992496	0.00327115
ENSMUSG00000095630.2	Igkv6-23	7.14796	7.1784	6.35534	6.99557	6.79843	7.1199	11.2778	11.4121	11.5179	891.142	-6.14605	0.48586	-12.6499	1.12082e-36	35.9505	1.73741e-33	32.7601		WT	891.142	-6.12454	0.482047	-12.7053	5.52749e-37	36.2575	7.01548e-34	33.1539		WT	891.142	0.0215143	0.503584	0.0427224	0.965923	0.0150576	0.996739	0.00141846
ENSMUSG00000095633.2	Igkv4-58	6.29443	6.41087	6.34898	6.23799	6.17267	6.0752	9.02132	7.80446	8.11062	81.8993	-5.06732	0.64316	-7.87879	3.30558e-15	14.4808	4.01888e-13	12.3959		WT	81.8993	-6.29199	0.707298	-8.89582	5.79884e-19	18.2367	9.81319e-17	16.0082		WT	81.8993	-1.22467	0.79391	-1.54258	0.122933	0.910332	0.773021	0.111809
ENSMUSG00000095642.3	Ighv14-3	5.84852	6.22758	5.84852	5.84852	6.09887	5.84852	7.62273	7.96457	7.98701	44.8699	-6.5097	0.926414	-7.02677	2.11363e-12	11.675	1.84585e-10	9.7338		WT	44.8699	-7.72551	1.17341	-6.58379	4.5859e-11	10.3386	3.06338e-09	8.5138		WT	44.8699	-1.21581	1.38094	-0.880418	0.378633	0.421781	0.926462	0.0331724
ENSMUSG00000095682.1	Igkv3-1	6.24969	6.18266	6.2059	6.39915	6.09757	5.84852	8.31312	8.09051	9.17214	96.836	-6.25546	0.748495	-8.35739	6.41218e-17	16.193	9.35499e-15	14.029		WT	96.836	-6.41701	0.745825	-8.6039	7.70488e-18	17.1132	1.16417e-15	14.934		WT	96.836	-0.161545	0.872937	-0.185059	0.853183	0.0689578	0.990449	0.00416785
ENSMUSG00000095700.2	Ighv10-3	6.13904	6.04447	5.84852	6.27738	6.09942	6.11873	8.5977	7.3154	7.74751	52.5593	-7.07148	1.0631	-6.65173	2.89671e-11	10.5381	2.1771e-09	8.66212		WT	52.5593	-5.71056	0.81499	-7.00691	2.43641e-12	11.6132	2.0344e-10	9.69156		WT	52.5593	1.36092	1.16413	1.16904	0.242387	0.61549	0.868717	0.0611215
ENSMUSG00000095737.5	Igkv11-125	5.84852	6.124	5.84852	6.23101	5.84852	6.2277	7.62178	7.78687	8.24758	47.6675	-7.5323	1.18418	-6.36076	2.00752e-10	9.69734	1.28326e-08	7.89169		WT	47.6675	-5.72873	0.778015	-7.36327	1.79461e-13	12.746	1.75209e-11	10.7564		WT	47.6675	1.80357	1.28607	1.40239	0.1608	0.793714	0.807722	0.0927383
ENSMUSG00000095753.2	Igkv4-53	6.13413	6.59346	5.84852	6.40525	6.55661	6.11651	9.61379	9.00657	9.77403	209.439	-6.66307	1.13104	-5.89112	3.83579e-09	8.41614	1.90271e-07	6.72063		WT	209.439	-6.20732	1.10881	-5.59818	2.16616e-08	7.66431	9.61291e-07	6.01715		WT	209.439	0.455746	1.16507	0.391174	0.695669	0.157598	0.980346	0.00862064
ENSMUSG00000095771.2	Igkv14-111	7.04797	9.07719	6.93046	7.05908	6.76554	6.84956	10.3858	9.91197	10.1553	411.998	-2.61238	0.725789	-3.59937	0.000318991	3.49622	0.00463409	2.33404		WT	411.998	-5.01793	0.737002	-6.80857	9.85747e-12	11.0062	7.44708e-10	9.12801		WT	411.998	-2.40554	0.739705	-3.25203	0.00114583	2.94088	0.0981755	1.008
ENSMUSG00000095794.2	Igkv6-17	6.9172	7.25688	6.66867	6.91025	6.78343	6.95493	10.3605	10.4469	10.9305	503.101	-5.26592	0.383105	-13.7454	5.4294e-43	42.2652	1.12217e-39	38.9499		WT	503.101	-5.53744	0.383803	-14.4278	3.4588e-47	46.4611	7.31651e-44	43.1357		WT	503.101	-0.271525	0.409515	-0.66304	0.507305	0.294731	0.952618	0.0210814
ENSMUSG00000095863.2	Ighv1-67	5.84852	5.84852	5.84852	5.84852	5.84852	5.84852	6.80162	6.60258	6.54254	6.19696	-6.47837	1.80965	-3.57991	0.000343714	3.4638	0.00492762	2.30736		WT	6.19696	-6.7091	1.80966	-3.70739	0.000209406	3.67901	0.003206	2.49404		WT	6.19696	0	2.15101	0	1	0	1	0
ENSMUSG00000095889.1	Ighv1-58	5.84852	5.84852	6.05614	5.84852	5.84852	6.22939	7.33083	7.60765	8.35164	43.3346	-8.30533	1.39952	-5.93442	2.94881e-09	8.53035	1.4987e-07	6.82429		WT	43.3346	-6.61642	1.04062	-6.35815	2.04197e-10	9.68995	1.23412e-08	7.90864		WT	43.3346	1.68891	1.57017	1.07562	0.282095	0.549604	0.888147	0.0515154
ENSMUSG00000095981.1	Ighv10-1	6.14069	6.43184	5.84852	5.84852	6.2045	5.84852	8.87029	8.05706	8.29144	83.0547	-5.90315	0.805462	-7.32891	2.3204e-13	12.6344	2.33945e-11	10.6309		WT	83.0547	-7.61462	0.993562	-7.66396	1.80283e-14	13.744	1.92282e-12	11.7161		WT	83.0547	-1.71147	1.08621	-1.57563	0.115112	0.93888	0.768136	0.114562
ENSMUSG00000096020.2	Ighv1-75	5.84852	6.772	6.20403	6.12201	6.24286	6.03721	8.51535	8.35215	9.32854	116.627	-5.1641	0.841525	-6.13659	8.43115e-10	9.07411	4.77418e-08	7.3211		WT	116.627	-7.07575	0.943665	-7.49815	6.47249e-14	13.1889	6.57191e-12	11.1823		WT	116.627	-1.91165	0.986144	-1.93851	0.0525611	1.27934	0.62255	0.205826
ENSMUSG00000096074.2	Ighv1-72	6.37492	6.4457	6.25649	6.75214	6.40479	6.17082	10.0497	8.77904	9.87007	240.093	-6.54206	0.635094	-10.3009	6.97833e-25	24.1562	3.20512e-22	21.4942		WT	240.093	-5.93612	0.601856	-9.86302	6.02134e-23	22.2203	1.49408e-20	19.8256		WT	240.093	0.605939	0.679453	0.891805	0.372498	0.428877	0.926462	0.0331724
ENSMUSG00000096078.2	Ighv1-62-2	6.17725	5.84852	5.84852	6.33211	5.84852	6.15072	7.80574	7.04403	7.51823	29.2776	-6.61404	1.30264	-5.07742	3.82592e-07	6.41726	1.24856e-05	4.90359		WT	29.2776	-4.75975	0.963377	-4.9407	7.78441e-07	6.10877	2.46384e-05	4.60839		WT	29.2776	1.85429	1.38207	1.34168	0.1797	0.745451	0.826115	0.0829595
ENSMUSG00000096336.2	Igkv1-135	6.99833	7.33734	6.14297	7.11148	7.12362	6.11997	11.2465	10.855	11.0735	700.097	-5.81716	1.18565	-4.9063	9.28115e-07	6.0324	2.77339e-05	4.55699		WT	700.097	-5.97073	1.18506	-5.03835	4.69571e-07	6.3283	1.54e-05	4.81248		WT	700.097	-0.153576	1.19419	-0.128602	0.897672	0.0468821	0.993311	0.00291477
ENSMUSG00000096410.2	Ighv1-19	6.2471	6.18625	5.84852	6.32293	5.84852	6.59762	7.8179	7.92759	7.95071	49.148	-5.7404	0.954629	-6.01323	1.81868e-09	8.74024	9.63824e-08	7.016		WT	49.148	-4.22765	0.837699	-5.04674	4.49421e-07	6.34735	1.4855e-05	4.82813		WT	49.148	1.51275	0.999611	1.51334	0.130193	0.885411	0.781909	0.106844
ENSMUSG00000096422.2	Igkv12-44	7.16356	7.64281	7.09987	7.00178	7.13614	8.37337	10.2421	9.88786	10.7528	451.036	-4.15632	0.596795	-6.9644	3.29813e-12	11.4817	2.80138e-10	9.55263		WT	451.036	-3.49743	0.592182	-5.906	3.50523e-09	8.45528	1.73783e-07	6.75999		WT	451.036	0.658894	0.601705	1.09504	0.273497	0.563047	0.888087	0.0515443
ENSMUSG00000096452.2	Ighv1-77	6.11403	6.28842	5.84852	5.84852	5.84852	5.84852	7.08204	6.61396	7.12972	13.0247	-3.93305	1.14938	-3.4219	0.000621863	3.20631	0.00802774	2.09541		WT	13.0247	-7.68429	1.53934	-4.99194	5.97747e-07	6.22348	1.93536e-05	4.71324		WT	13.0247	-3.75124	1.64052	-2.28661	0.0222184	1.65329	0.441138	0.355426
ENSMUSG00000096459.1	Ighv9-3	6.48471	6.72993	6.64087	6.53022	6.72268	6.27093	9.15979	9.8095	10.3076	277.148	-5.54391	0.501535	-11.0539	2.09973e-28	27.6778	1.53169e-25	24.8148		WT	277.148	-5.8991	0.506805	-11.6398	2.58678e-31	30.5872	1.93126e-28	27.7142		WT	277.148	-0.355193	0.549186	-0.646763	0.517785	0.28585	0.95388	0.0205063
ENSMUSG00000096464.2	Ighv2-2	6.4149	6.70744	5.84852	5.84852	6.28175	6.4117	8.70772	7.8931	8.99232	99.107	-4.81387	1.39063	-3.46166	0.000536864	3.27014	0.00713575	2.14656		WT	99.107	-5.90625	1.41269	-4.18084	2.90433e-05	4.53695	0.000621615	3.20648		WT	99.107	-1.09239	1.43913	-0.759058	0.447818	0.348899	0.941234	0.0263025
ENSMUSG00000096498.3	Ighv2-5	6.04865	6.18279	5.84852	6.04458	6.02424	5.84852	7.14881	7.0273	7.30921	17.9052	-5.14394	0.999508	-5.14647	2.6544e-07	6.57603	9.0184e-06	5.04487		WT	17.9052	-6.32117	1.23065	-5.13645	2.79981e-07	6.55287	9.70906e-06	5.01282		WT	17.9052	-1.17723	1.42518	-0.826025	0.40879	0.3885	0.930642	0.0312174
ENSMUSG00000096499.2	Ighv1-5	6.33419	6.15116	5.84852	6.37795	6.12377	6.05559	7.42049	7.70601	7.63487	33.9348	-5.00969	0.813481	-6.15834	7.35119e-10	9.13364	4.20102e-08	7.37665		WT	33.9348	-4.71985	0.793339	-5.94934	2.69218e-09	8.5699	1.35592e-07	6.86777		WT	33.9348	0.289843	0.939433	0.30853	0.757679	0.120515	0.983419	0.00726122
ENSMUSG00000096515.5	Igkv14-100	6.25733	6.57321	6.05912	6.26874	6.09899	6.04348	8.5734	8.91635	9.58447	148.275	-5.94571	0.650057	-9.14644	5.88399e-20	19.2303	1.30299e-17	16.8851		WT	148.275	-7.40225	0.755045	-9.80373	1.08506e-22	21.9645	2.59841e-20	19.5853		WT	148.275	-1.45654	0.825616	-1.76419	0.0777005	1.10958	0.699731	0.155069
ENSMUSG00000096632.2	Igkv9-124	6.78059	7.06985	6.43021	6.82897	6.52763	6.44402	9.16341	9.12097	9.46675	181.924	-4.26055	0.499863	-8.52343	1.5489e-17	16.81	2.46256e-15	14.6086		WT	181.924	-4.90677	0.510433	-9.61295	7.05004e-22	21.1518	1.56981e-19	18.8042		WT	181.924	-0.646217	0.53748	-1.20231	0.229243	0.639703	0.860687	0.065155
ENSMUSG00000096638.2	Ighv2-9	5.84852	6.11963	5.84852	5.84852	5.84852	5.84852	7.02352	6.78963	7.23447	13.9133	-5.80545	1.36986	-4.23799	2.25526e-05	4.6468	0.000478067	3.32051		WT	13.9133	-7.85116	1.48083	-5.30188	1.14618e-07	6.94075	4.36858e-06	5.35966		WT	13.9133	-2.04571	1.80233	-1.13503	0.256361	0.591148	0.877832	0.0565886
ENSMUSG00000096670.1	Ighv2-6	6.1346	5.84852	6.05475	6.04428	5.84852	6.46924	7.39604	7.00477	7.51337	23.658	-5.86939	1.273	-4.61068	4.01354e-06	5.39647	0.000105226	3.97788		WT	23.658	-4.05678	1.05313	-3.85211	0.000117105	3.93142	0.00198969	2.70121		WT	23.658	1.81261	1.33525	1.3575	0.174621	0.757903	0.824943	0.083576
ENSMUSG00000096672.1	Ighv1-63	5.84852	6.12485	6.05659	5.84852	5.84852	6.03784	7.17555	6.68201	7.10648	13.6702	-5.12375	1.18634	-4.31897	1.56758e-05	4.80477	0.000351503	3.45407		WT	13.6702	-6.84534	1.44653	-4.73225	2.22049e-06	5.65355	6.46385e-05	4.18951		WT	13.6702	-1.72159	1.66698	-1.03276	0.301715	0.520403	0.89483	0.0482595
ENSMUSG00000096715.2	Igkv3-4	6.67932	6.91598	6.05604	6.36738	6.48277	6.34266	10.5894	11.1027	13.3436	1541.37	-7.99635	1.08219	-7.38906	1.47867e-13	12.8301	1.55398e-11	10.8086		WT	1541.37	-9.06641	1.09875	-8.25153	1.56382e-16	15.8058	2.0253e-14	13.6935		WT	1541.37	-1.07006	1.1179	-0.957201	0.338466	0.470485	0.913572	0.0392574
ENSMUSG00000096805.2	Ighv9-1	6.12443	6.17712	5.84852	5.84852	6.14577	5.84852	7.76191	7.77186	7.67509	38.7296	-5.99784	0.823397	-7.28427	3.23423e-13	12.4902	3.20861e-11	10.4937		WT	38.7296	-7.30051	1.13226	-6.44771	1.13551e-10	9.94481	7.1701e-09	8.14447		WT	38.7296	-1.30266	1.30325	-0.999553	0.317527	0.498219	0.902778	0.0444189
ENSMUSG00000096833.2	Igkv4-55	6.58746	6.58333	6.05668	6.42778	6.46298	6.22443	9.38938	8.93239	9.67749	189.337	-5.66942	0.552215	-10.2667	9.95553e-25	24.0019	4.25719e-22	21.3709		WT	189.337	-6.09879	0.56371	-10.819	2.79736e-27	26.5533	1.31497e-24	23.8811		WT	189.337	-0.429373	0.622637	-0.689604	0.490443	0.309411	0.951351	0.0216593
ENSMUSG00000096844.1	Igkv6-14	6.34622	6.64712	5.84852	6.23194	6.24254	6.3119	7.90035	7.14756	7.69027	37.1506	-3.54109	0.822133	-4.3072	1.65332e-05	4.78164	0.000367435	3.43482		WT	37.1506	-4.35499	0.849169	-5.12854	2.92005e-07	6.53461	1.00437e-05	4.99811		WT	37.1506	-0.8139	0.899045	-0.905294	0.36531	0.437339	0.924495	0.0340956
ENSMUSG00000102888.1	Ighv1-11	5.84852	5.84852	5.84852	5.84852	6.0963	6.03642	6.76627	7.29465	6.76521	12.6403	-7.47852	1.50184	-4.97956	6.37296e-07	6.19566	1.97578e-05	4.70426		WT	12.6403	-5.33743	1.25484	-4.25346	2.10489e-05	4.67677	0.000469512	3.32835		WT	12.6403	2.14109	1.7159	1.24779	0.212107	0.673445	0.853746	0.0686714
ENSMUSG00000104213.5	Ighd	9.99237	10.6568	9.19965	9.46238	9.96957	8.83397	12.975	12.5399	12.7455	2805.53	-2.83019	0.425604	-6.64982	2.93458e-11	10.5325	2.19228e-09	8.6591		WT	2805.53	-3.48424	0.425907	-8.18076	2.82066e-16	15.5496	3.47571e-14	13.459		WT	2805.53	-0.654051	0.426768	-1.53257	0.125382	0.901764	0.775106	0.110639
ENSMUSG00000104452.1	Ighv8-8	6.13535	6.18447	6.14389	6.34893	6.61898	6.22658	7.92541	8.16341	9.33818	99.7059	-6.771	0.816257	-8.29518	1.08423e-16	15.9649	1.51073e-14	13.8208		WT	99.7059	-4.93953	0.662453	-7.45643	8.89014e-14	13.0511	8.88454e-12	11.0514		WT	99.7059	1.83147	0.857437	2.13598	0.032681	1.4857	0.5198	0.284163
ENSMUSG00000104769.1	Igkv8-34	6.05092	6.04418	5.84852	6.22574	6.15753	5.84852	7.30206	7.82753	8.71566	56.891	-7.80472	1.24134	-6.28733	3.22981e-10	9.49082	1.9538e-08	7.70912		WT	56.891	-6.23555	0.891177	-6.99698	2.61537e-12	11.5825	2.15547e-10	9.66646		WT	56.891	1.56918	1.35534	1.15777	0.246957	0.607379	0.872065	0.0594512
ENSMUSG00000000903.3	Vpreb3	7.01334	7.71694	6.78627	7.37258	8.67649	7.0396	9.12205	8.75531	9.45469	217.061	-2.95197	0.691688	-4.26778	1.97429e-05	4.70459	0.000426537	3.37004		WT	217.061	-1.71776	0.68573	-2.50501	0.0122449	1.91205	0.0789695	1.10254			217.061	1.23421	0.694278	1.77769	0.0754541	1.12232	0.696335	0.157182
ENSMUSG00000004952.13	Rasa4	7.16806	7.11654	7.6868	8.08422	7.73264	7.20441	8.34997	8.66531	9.02213	163.714	-2.18741	0.482388	-4.53455	5.77252e-06	5.23863	0.000143457	3.84328		WT	163.714	-1.46759	0.47582	-3.08434	0.00204007	2.69036	0.0205171	1.68788			163.714	0.719826	0.486183	1.48056	0.138723	0.857853	0.786962	0.104046
ENSMUSG00000006720.16	Zfp184	5.84852	5.84852	5.84852	5.84852	5.84852	6.26523	6.50254	6.16068	7.31762	9.40988	-6.95847	2.06349	-3.37219	0.000745723	3.12742	0.00935057	2.02916		WT	9.40988	-3.9487	1.79556	-2.19914	0.0278677	1.5549	0.140691	0.851734			9.40988	3.00977	2.13783	1.40786	0.159173	0.79813	0.806414	0.093442
ENSMUSG00000008305.18	Tle1	6.42533	6.04145	6.14235	6.41947	6.68337	6.03886	7.35347	7.50797	7.22086	28.0623	-4.04614	0.948326	-4.26661	1.98464e-05	4.70232	0.000426542	3.37004		WT	28.0623	-2.97226	0.960344	-3.09499	0.00196818	2.70593	0.0200002	1.69897			28.0623	1.07388	1.00046	1.07339	0.283098	0.548064	0.888147	0.0515154
ENSMUSG00000017386.10	Traf4	7.08856	7.19989	7.01195	7.4874	6.96097	7.83114	8.49668	9.15423	8.40217	148.146	-2.76793	0.477239	-5.79988	6.63631e-09	8.17807	3.15314e-07	6.50126		WT	148.146	-1.95093	0.468409	-4.16502	3.11329e-05	4.50678	0.000660767	3.17995			148.146	0.816994	0.483692	1.68908	0.0912047	1.03998	0.72979	0.136802
ENSMUSG00000019699.16	Akt3	6.3634	6.04039	5.84852	6.32156	6.47571	6.38574	7.1779	6.69642	7.1397	17.3466	-3.89117	0.961058	-4.04884	5.1472e-05	4.28843	0.000980499	3.00855		WT	17.3466	-2.26026	0.843821	-2.6786	0.00739303	2.13118	0.0549048	1.26039			17.3466	1.63091	0.993352	1.64183	0.100626	0.99729	0.745968	0.12728
ENSMUSG00000019850.11	Tnfaip3	9.18114	9.2218	7.86992	10.3315	10.5016	10.1321	10.718	10.4033	10.9127	1026.73	-2.08449	0.418212	-4.98428	6.21942e-07	6.20625	1.93301e-05	4.71377		WT	1026.73	-0.393201	0.416867	-0.943229	0.345564	0.461472	0.622426	0.205912			1026.73	1.69129	0.418558	4.04074	5.32826e-05	4.27341	0.0137658	1.8612
ENSMUSG00000020990.5	Cdkl1	5.84852	5.84852	5.84852	6.11495	5.84852	5.84852	7.08548	6.17927	6.57741	7.22822	-6.65589	1.93032	-3.44807	0.000564609	3.24825	0.00742493	2.12931		WT	7.22822	-5.01287	1.83526	-2.73143	0.00630602	2.20024	0.0490116	1.3097			7.22822	1.64302	2.17375	0.755845	0.449742	0.347036	0.942103	0.0259014
ENSMUSG00000021253.7	Tgfb3	5.84852	5.84852	5.84852	6.03674	6.10175	5.84852	6.5801	6.56606	6.79542	6.4639	-6.46795	1.62672	-3.97606	7.00659e-05	4.15449	0.00127403	2.89482		WT	6.4639	-4.29227	1.40243	-3.0606	0.00220893	2.65582	0.0217669	1.6622			6.4639	2.17568	1.82194	1.19416	0.232417	0.633732	0.861491	0.0647491
ENSMUSG00000022094.15	Slc39a14	6.44927	6.58834	6.61101	6.73595	6.6907	7.0789	7.71029	7.07561	7.29118	38.4651	-2.31652	0.563542	-4.11064	3.94568e-05	4.40388	0.000785399	3.10491		WT	38.4651	-1.27652	0.546841	-2.33435	0.0195776	1.70824	0.111226	0.953794			38.4651	1.04	0.557301	1.86614	0.0620221	1.20745	0.653472	0.184773
ENSMUSG00000022756.17	Slc7a4	5.84852	5.84852	5.84852	6.25664	6.35608	6.40959	6.80975	6.30103	6.2759	6.44682	-5.76913	1.63966	-3.5185	0.000433997	3.36251	0.00595304	2.22526		WT	6.44682	-0.714971	1.17107	-0.61053	0.541511	0.266393	0.771624	0.112594			6.44682	5.05416	1.63001	3.1007	0.00193065	2.7143	0.140395	0.852648
ENSMUSG00000022876.18	Samsn1	7.38192	7.21096	7.28435	7.86611	7.94143	6.84552	9.0285	8.57871	8.51608	160.308	-2.33129	0.513212	-4.54255	5.55785e-06	5.25509	0.000139909	3.85416		WT	160.308	-1.63623	0.507247	-3.22571	0.00125662	2.9008	0.0139049	1.85683			160.308	0.69506	0.517638	1.34275	0.179352	0.746294	0.826115	0.0829595
ENSMUSG00000024036.16	Slc37a1	6.78498	6.78822	7.29307	7.63353	7.36303	6.83478	7.97014	8.05441	8.44556	96.1752	-2.35898	0.542539	-4.34805	1.37356e-05	4.86215	0.000316021	3.50028		WT	96.1752	-1.49498	0.529702	-2.8223	0.00476809	2.32166	0.0396449	1.40181			96.1752	0.864006	0.546509	1.58096	0.113888	0.943522	0.765004	0.116337
ENSMUSG00000027246.12	Ell3	8.52129	8.50938	7.42735	9.14541	8.81561	8.86053	10.3407	10.4417	10.1544	582.381	-2.54918	0.402287	-6.33672	2.34716e-10	9.62946	1.46267e-08	7.83485		WT	582.381	-1.5937	0.399595	-3.98829	6.65525e-05	4.17684	0.00124401	2.90518			582.381	0.955479	0.403745	2.36654	0.0179554	1.74581	0.400476	0.397424
ENSMUSG00000027901.12	Dennd2d	8.22711	7.67484	8.06147	8.47224	8.16494	8.10942	10.1288	9.49485	9.18864	351.428	-2.16944	0.362043	-5.99222	2.06997e-09	8.68404	1.08311e-07	6.96533		WT	351.428	-1.78773	0.359745	-4.96943	6.71504e-07	6.17295	2.1522e-05	4.66712			351.428	0.381715	0.364952	1.04593	0.295592	0.529308	0.891677	0.0497924
ENSMUSG00000027978.9	Prss12	6.13863	6.36072	6.14297	6.69252	6.35229	5.84852	7.40364	7.15068	7.36821	25.9389	-3.98777	0.988085	-4.03586	5.44029e-05	4.26438	0.00102375	2.98981		WT	25.9389	-2.82131	0.924549	-3.05155	0.0022766	2.64271	0.0223168	1.65137			25.9389	1.16646	1.01923	1.14445	0.252436	0.597848	0.875686	0.0576516
ENSMUSG00000028460.6	Sit1	6.42015	6.68193	7.01335	6.96366	7.02397	7.11884	7.61373	7.20861	7.93052	54.2036	-2.10868	0.572116	-3.68576	0.000228022	3.64202	0.00351267	2.45436		WT	54.2036	-1.24521	0.555936	-2.23985	0.0251009	1.60031	0.132576	0.877534			54.2036	0.863471	0.580936	1.48635	0.137188	0.862684	0.786962	0.104046
ENSMUSG00000029408.13	Abcb9	6.44855	6.4785	6.16691	6.54322	6.40214	6.49454	7.03473	6.961	7.18963	20.9696	-2.45647	0.653335	-3.7599	0.000169981	3.7696	0.00274113	2.56207		WT	20.9696	-1.97442	0.631066	-3.12871	0.00175574	2.75554	0.0182505	1.73872			20.9696	0.48205	0.691848	0.696757	0.485955	0.313404	0.949028	0.0227209
ENSMUSG00000029552.19	Tes	8.16898	7.06507	7.19158	8.37675	8.34253	7.13878	9.01284	9.07345	9.17481	231.452	-2.21622	0.606283	-3.65543	0.000256749	3.59049	0.00385932	2.41349		WT	231.452	-1.39612	0.602695	-2.31646	0.0205333	1.68754	0.115161	0.938696			231.452	0.820106	0.60836	1.34806	0.177639	0.750462	0.826115	0.0829595
ENSMUSG00000030605.15	Mfge8	6.6947	6.61797	6.43744	6.5915	7.55264	6.90885	7.04847	7.53536	7.67189	46.7358	-2.3275	0.688494	-3.38056	0.00072337	3.14064	0.00913494	2.03929		WT	46.7358	-0.763259	0.66455	-1.14854	0.250747	0.600764	0.5289	0.276626			46.7358	1.56424	0.693232	2.25644	0.0240428	1.61901	0.461382	0.33594
ENSMUSG00000030691.15	Fchsd2	8.04501	8.27778	7.45026	8.2553	7.88568	8.74104	10.0118	9.53201	9.45205	360.293	-2.26463	0.42145	-5.37342	7.72575e-08	7.11206	2.94791e-06	5.53049		WT	360.293	-1.70562	0.418484	-4.07571	4.58732e-05	4.33844	0.000909523	3.04119			360.293	0.559007	0.423775	1.31911	0.187132	0.727852	0.830364	0.0807316
ENSMUSG00000030745.9	Il21r	9.15703	8.78797	8.60169	10.084	8.36536	9.60184	10.64	10.8498	11.0305	903.808	-2.26879	0.442137	-5.13141	2.87576e-07	6.54125	9.7438e-06	5.01127		WT	903.808	-1.47933	0.441059	-3.35403	0.000796423	3.09886	0.00971009	2.01278			903.808	0.78946	0.442954	1.78226	0.0747063	1.12664	0.695047	0.157986
ENSMUSG00000031355.16	Arhgap6	6.45716	6.33468	6.08924	6.1596	6.61989	6.38275	7.0202	7.20274	7.11027	20.8753	-2.93045	0.822058	-3.56478	0.000364162	3.4387	0.00515522	2.28775		WT	20.8753	-2.37224	0.821547	-2.88753	0.00388282	2.41085	0.0339633	1.46899			20.8753	0.558214	0.872729	0.639619	0.522421	0.28198	0.9548	0.0200874
ENSMUSG00000031504.6	Rab20	6.45007	6.47279	6.52939	6.83198	6.56632	7.78184	7.42733	7.66348	7.41181	50.1214	-2.89864	0.728158	-3.98078	6.86882e-05	4.16312	0.00125081	2.90281		WT	50.1214	-0.651749	0.689617	-0.945088	0.344614	0.462667	0.622068	0.206162			50.1214	2.24689	0.731534	3.07148	0.00213002	2.67162	0.145936	0.835838
ENSMUSG00000032571.14	Pik3r4	9.49621	8.7524	8.60767	9.01403	9.58405	8.67885	10.6932	10.8684	10.9154	855.821	-2.07167	0.366085	-5.65899	1.52264e-08	7.8174	6.74367e-07	6.1711		WT	855.821	-1.90351	0.365311	-5.21067	1.88162e-07	6.72547	6.70829e-06	5.17339			855.821	0.168162	0.367389	0.457721	0.647153	0.188993	0.972062	0.0123062
ENSMUSG00000033949.12	Trim36	6.50255	6.28162	5.84852	6.84236	6.54894	6.41736	7.50475	7.29638	7.20631	30.1436	-3.55536	0.801117	-4.438	9.07971e-06	5.04193	0.000216951	3.66364		WT	30.1436	-1.98146	0.735973	-2.69229	0.00709624	2.14897	0.0533879	1.27256			30.1436	1.5739	0.819041	1.92164	0.0546511	1.2624	0.631653	0.199521
ENSMUSG00000034252.14	Senp6	7.80722	8.67076	8.5714	8.6638	9.05957	7.88329	10.959	9.68158	9.1298	510.422	-2.12266	0.55891	-3.79786	0.000145951	3.83579	0.00240044	2.61971		WT	510.422	-1.82534	0.558604	-3.26767	0.00108435	2.96483	0.0123666	1.90775			510.422	0.297324	0.559662	0.531256	0.595242	0.225307	0.966221	0.0149233
ENSMUSG00000035000.8	Dpp4	6.88119	7.12193	6.46199	7.7772	7.05317	6.11837	9.48592	9.09748	9.28482	201.332	-4.12481	1.09786	-3.75712	0.000171882	3.76477	0.00276819	2.5578		WT	201.332	-3.25056	1.09121	-2.97885	0.00289332	2.5386	0.0271012	1.56701			201.332	0.874248	1.10285	0.792718	0.427942	0.368615	0.935258	0.0290683
ENSMUSG00000035561.5	Aldh1b1	6.51558	6.67276	6.20675	6.94759	6.96419	6.17763	7.89414	8.03606	7.61349	55.976	-3.466	0.772078	-4.48918	7.14967e-06	5.14571	0.000174534	3.75812		WT	55.976	-2.40513	0.747127	-3.21918	0.00128559	2.8909	0.0141638	1.84882			55.976	1.06087	0.786326	1.34914	0.177291	0.751313	0.826115	0.0829595
ENSMUSG00000036533.9	Cdc42ep3	6.54746	6.67252	6.76348	7.25689	6.67861	6.60003	7.86888	7.45239	7.59435	50.9835	-2.42587	0.566287	-4.28381	1.83721e-05	4.73584	0.000401682	3.39612		WT	50.9835	-1.67638	0.559838	-2.9944	0.00274981	2.5607	0.025987	1.58524			50.9835	0.749484	0.585604	1.27985	0.200599	0.697672	0.845555	0.0728582
ENSMUSG00000037031.10	Tspan15	6.65506	6.2305	6.05613	6.73931	5.84852	6.47536	7.32852	7.73725	7.5098	35.8374	-3.48381	1.05292	-3.30871	0.000937283	3.02813	0.0111977	1.95087		WT	35.8374	-2.97949	1.03432	-2.88062	0.0039689	2.40133	0.0343243	1.4644			35.8374	0.504322	1.07746	0.468064	0.639739	0.193997	0.971228	0.0126789
ENSMUSG00000038156.16	Spon1	6.13671	5.84852	5.84852	6.87351	6.35594	5.84852	7.27383	7.1705	7.92786	32.7304	-6.81238	1.4772	-4.6117	3.99393e-06	5.3986	0.000104934	3.97908		WT	32.7304	-2.7617	1.09789	-2.51545	0.0118879	1.92489	0.0776138	1.11006			32.7304	4.05069	1.49263	2.7138	0.00665172	2.17707	0.258583	0.5874
ENSMUSG00000038623.9	Tm6sf1	8.04334	7.95413	8.56724	8.7943	9.21561	7.2753	10.1939	10.0753	10.0702	494.538	-2.36668	0.553516	-4.27572	1.9052e-05	4.72006	0.000413049	3.384		WT	494.538	-1.76067	0.551904	-3.19017	0.00142189	2.84713	0.0153588	1.81364			494.538	0.606012	0.554943	1.09203	0.274821	0.56095	0.888147	0.0515154
ENSMUSG00000038843.18	Gcnt1	6.64555	6.75077	6.42848	7.04531	6.60894	6.53104	7.72135	7.46781	7.56226	45.0723	-2.47616	0.570039	-4.34384	1.40011e-05	4.85384	0.000321532	3.49278		WT	45.0723	-1.98994	0.553193	-3.5972	0.000321666	3.49259	0.00459751	2.33748			45.0723	0.486217	0.588278	0.826508	0.408516	0.388791	0.930595	0.0312395
ENSMUSG00000038963.15	Slco4a1	6.38226	6.47269	6.56101	6.55392	6.543	6.77932	7.18823	7.24149	7.01053	26.2886	-2.18605	0.553145	-3.95204	7.74885e-05	4.11076	0.00138663	2.85804		WT	26.2886	-1.52757	0.524369	-2.91316	0.00357793	2.44637	0.0318228	1.49726			26.2886	0.658481	0.575703	1.14379	0.252712	0.597375	0.875686	0.0576516
ENSMUSG00000039137.18	Whrn	6.92948	7.40596	6.25516	7.06852	6.58746	7.36673	7.66613	8.88763	8.43502	105.732	-2.65548	0.782243	-3.3947	0.000687043	3.16302	0.00871168	2.0599		WT	105.732	-2.45867	0.779733	-3.15323	0.00161476	2.79189	0.0170788	1.76754			105.732	0.196804	0.788397	0.249625	0.802877	0.0953509	0.98447	0.00679742
ENSMUSG00000040350.16	Trim7	7.59904	8.20016	7.52426	8.91756	7.76905	9.13739	9.6803	9.87382	10.0081	419.276	-2.71714	0.471587	-5.76169	8.32776e-09	8.07947	3.82491e-07	6.41738		WT	419.276	-1.37376	0.467044	-2.94139	0.0032674	2.4858	0.0297701	1.52622			419.276	1.34338	0.473037	2.8399	0.00451272	2.34556	0.21607	0.665405
ENSMUSG00000041609.16	Bicdl1	6.30181	5.95079	5.95958	6.71455	6.41615	6.51906	6.34708	6.50336	7.53781	17.4386	-4.38412	1.2608	-3.47725	0.000506585	3.29535	0.00677688	2.16897		WT	17.4386	-1.09193	1.21025	-0.902238	0.36693	0.435416	0.644076	0.191063			17.4386	3.29218	1.25946	2.61396	0.00895006	2.04817	0.295408	0.529578
ENSMUSG00000043263.13	Ifi209	8.14908	8.38489	7.95897	8.67209	8.34173	7.88598	10.053	9.84436	9.65843	407.405	-2.14201	0.331189	-6.46764	9.9545e-11	10.002	6.8581e-09	8.1638		WT	407.405	-1.90544	0.329099	-5.78987	7.04421e-09	8.15217	3.32361e-07	6.47839			407.405	0.236568	0.334534	0.707158	0.479468	0.31924	0.947015	0.0236432
ENSMUSG00000043415.5	Otud1	6.71079	7.04921	6.60025	6.99409	7.22815	6.88531	7.52189	8.33923	7.25331	63.3576	-2.19423	0.600256	-3.65548	0.000256697	3.59058	0.00385932	2.41349		WT	63.3576	-1.53324	0.589635	-2.60032	0.00931379	2.03087	0.0651578	1.18603			63.3576	0.660987	0.609577	1.08434	0.278215	0.555619	0.888147	0.0515154
ENSMUSG00000049422.7	Chchd10	7.51509	8.10302	7.72134	7.89832	8.98753	7.44398	9.2932	9.50471	9.90863	329.535	-2.42386	0.529073	-4.58134	4.62007e-06	5.33535	0.000119361	3.92314		WT	329.535	-1.68932	0.526279	-3.20993	0.00132766	2.87691	0.0145264	1.83784			329.535	0.734545	0.531338	1.38244	0.166835	0.777712	0.816506	0.0880407
ENSMUSG00000052776.10	Oas1a	6.45668	6.38659	7.21583	8.09346	8.42843	6.41334	8.05509	8.15316	8.31821	116.755	-2.91586	0.885607	-3.2925	0.00099302	3.00304	0.0117729	1.92912		WT	116.755	-0.418164	0.870436	-0.480408	0.630938	0.200014	0.827763	0.0820941			116.755	2.49769	0.886325	2.81803	0.00483189	2.31588	0.222752	0.652179
ENSMUSG00000061859.17	Patj	6.73822	7.17646	7.10529	7.8285	6.82371	7.2223	8.28642	7.93877	8.23241	97.7432	-2.20216	0.569825	-3.86463	0.000111257	3.95367	0.00188225	2.72532		WT	97.7432	-1.3924	0.549354	-2.53462	0.0112571	1.94858	0.0749211	1.1254			97.7432	0.809763	0.573866	1.41107	0.158225	0.800726	0.805809	0.0937679
ENSMUSG00000061894.15	Zscan20	6.89579	7.3184	6.86401	7.25733	8.10978	7.18741	7.41181	8.07756	10.6851	243.032	-3.78189	1.09959	-3.43935	0.000583122	3.23424	0.00761189	2.11851		WT	243.032	-2.61499	1.09821	-2.38113	0.0172596	1.76297	0.101698	0.992686			243.032	1.1669	1.09964	1.06116	0.288616	0.539679	0.888398	0.0513922
ENSMUSG00000063659.11	Zbtb18	7.27061	6.88737	6.54712	7.2763	6.9287	7.0526	7.88346	7.62835	8.3006	76.4599	-2.09287	0.545957	-3.83339	0.000126388	3.89829	0.00210948	2.67583		WT	76.4599	-1.68983	0.536168	-3.15168	0.00162336	2.78959	0.0171269	1.76632			76.4599	0.403039	0.553028	0.728785	0.466133	0.33149	0.946778	0.0237518
ENSMUSG00000069114.8	Zbtb10	6.676	6.42191	5.84852	6.53745	6.37823	6.60462	7.73453	7.25541	7.19391	32.5103	-2.98334	0.820259	-3.63707	0.00027576	3.55947	0.00408079	2.38926		WT	32.5103	-2.60209	0.802308	-3.24326	0.00118172	2.92748	0.0132612	1.87742			32.5103	0.381246	0.847677	0.449754	0.652888	0.185162	0.973868	0.0114997
ENSMUSG00000070044.15	Fam149a	5.84852	5.84852	5.84852	6.17192	5.84852	5.84852	6.64222	6.56672	6.67423	6.08494	-6.37383	1.81302	-3.51558	0.000438798	3.35774	0.00600251	2.22167		WT	6.08494	-4.16152	1.60923	-2.58603	0.00970881	2.01283	0.0671522	1.17294			6.08494	2.21231	1.98491	1.11456	0.265039	0.57669	0.883228	0.0539272
ENSMUSG00000071068.7	Treml2	6.47566	7.23417	7.28949	7.34241	8.04307	7.27768	8.79939	8.69904	8.85012	157.812	-2.93448	0.561958	-5.22189	1.77101e-07	6.75178	6.25708e-06	5.20363		WT	157.812	-1.78379	0.552154	-3.2306	0.00123532	2.90822	0.0137292	1.86236			157.812	1.1507	0.566335	2.03183	0.0421706	1.37499	0.58075	0.236011
ENSMUSG00000076536.3	Igkv4-86	6.25036	6.36061	5.84852	6.12014	8.28684	6.27216	9.6972	8.49018	9.45294	198.821	-7.03694	1.68981	-4.16434	3.12258e-05	4.50549	0.000637943	3.19522		WT	198.821	-2.86255	1.63348	-1.75243	0.0797005	1.09854	0.273468	0.563093			198.821	4.17439	1.69223	2.46679	0.0136329	1.86541	0.360228	0.443422
ENSMUSG00000076589.2	Igkv8-18	5.84852	5.84852	5.84852	6.11975	6.53005	5.84852	6.9829	6.73795	6.90527	11.9518	-7.20761	1.68927	-4.26671	1.9838e-05	4.7025	0.000426542	3.37004		WT	11.9518	-2.59131	1.26398	-2.05012	0.040353	1.39412	0.177581	0.750603			11.9518	4.6163	1.72175	2.68117	0.00733658	2.13451	0.267591	0.572529
ENSMUSG00000094262.2	Igkv4-62	5.84852	5.84852	5.84852	6.14907	6.04509	5.84852	6.98106	6.56188	6.46374	7.32971	-6.63895	1.6773	-3.95812	7.55417e-05	4.12181	0.00135767	2.86721		WT	7.32971	-4.07525	1.40426	-2.90207	0.00370708	2.43097	0.0328036	1.48408			7.32971	2.5637	1.82454	1.40512	0.159986	0.795918	0.807483	0.0928664
ENSMUSG00000095105.2	Edaradd	6.48447	6.35629	6.61464	6.92356	7.0509	6.22925	7.65197	7.4988	7.33005	40.8704	-2.84894	0.726393	-3.92204	8.78014e-05	4.0565	0.0015314	2.81491		WT	40.8704	-1.65757	0.697604	-2.37609	0.0174971	1.75703	0.102764	0.988158			40.8704	1.19137	0.738471	1.6133	0.10668	0.971917	0.750663	0.124555
ENSMUSG00000001665.11	Gstt3	7.1394	7.01879	7.53562	7.66049	7.33126	7.58124	6.68049	6.56858	6.47755	54.0571	1.95373	0.486828	4.01318	5.99067e-05	4.22252	0.00111547	2.95254			54.0571	2.53044	0.48066	5.26451	1.40561e-07	6.85214	5.1983e-06	5.28414	TCL1		54.0571	0.576713	0.451803	1.27647	0.20179	0.695101	0.846464	0.0723917
ENSMUSG00000004951.10	Hspb1	6.51008	8.00555	6.39848	8.22807	7.5989	11.2882	6.62354	6.62223	6.92992	324.643	1.37367	1.41308	0.972113	0.330994	0.48018	0.5987	0.222791			324.643	5.30368	1.40851	3.76546	0.000166243	3.77926	0.00266073	2.575	TCL1		324.643	3.93	1.40307	2.80101	0.00509434	2.29291	0.226943	0.644082
ENSMUSG00000006301.17	Tmbim1	6.92374	7.27979	6.66253	7.13732	7.85111	7.88802	6.75793	6.71561	6.85077	55.8603	0.611409	0.572301	1.06833	0.28537	0.544592	0.554682	0.255956			55.8603	2.08227	0.560306	3.71631	0.000202152	3.69432	0.00312131	2.50566	TCL1		55.8603	1.47086	0.561695	2.61862	0.0088287	2.0541	0.293525	0.532355
ENSMUSG00000010342.16	Tex14	7.0164	6.86779	6.3603	6.62889	8.14022	6.13918	6.11741	6.32683	6.15457	31.828	2.98592	1.25208	2.38475	0.0170905	1.76725	0.10035	0.998482			31.828	4.33945	1.24657	3.4811	0.000499361	3.30159	0.00657457	2.18213	TCL1		31.828	1.35353	1.13741	1.19001	0.234043	0.630705	0.861491	0.0647491
ENSMUSG00000013846.10	St3gal1	9.476	9.57258	8.84287	9.58246	8.94087	9.56222	7.65139	8.05068	7.91539	410.2	1.98489	0.34402	5.7697	7.94113e-09	8.10012	3.67455e-07	6.4348			410.2	2.05476	0.343672	5.97886	2.24711e-09	8.64838	1.14539e-07	6.94105	TCL1		410.2	0.0698687	0.338684	0.206295	0.836561	0.0775025	0.987487	0.00546867
ENSMUSG00000019312.10	Grb7	8.10271	7.41183	6.82572	8.91085	6.73846	9.00522	6.84416	6.44687	6.54987	125.212	2.38639	0.860965	2.77176	0.00557533	2.25373	0.0449836	1.34695			125.212	3.9344	0.857531	4.58806	4.47385e-06	5.34932	0.000118296	3.92703	TCL1		125.212	1.54801	0.840475	1.84183	0.0655003	1.18376	0.663077	0.178436
ENSMUSG00000020262.15	Adarb1	6.13881	6.60443	6.31457	6.22679	6.35726	6.64805	5.84852	5.84852	5.84852	5.99653	5.61404	1.71992	3.26414	0.00109798	2.95941	0.0126661	1.89736			5.99653	5.86116	1.71222	3.42313	0.000619044	3.20828	0.00788055	2.10344	TCL1		5.99653	0.247115	1.28036	0.193005	0.846955	0.0721396	0.989268	0.00468604
ENSMUSG00000020752.11	Recql5	11.2678	11.1407	10.6765	11.316	10.8877	11.614	9.42374	9.44374	9.45708	1667.86	1.77848	0.261697	6.79595	1.07604e-11	10.9682	8.609e-10	9.06505			1667.86	2.04408	0.261491	7.817	5.40972e-15	14.2668	6.24184e-13	12.2047	TCL1		1667.86	0.265599	0.260034	1.0214	0.307064	0.512772	0.897515	0.0469581
ENSMUSG00000020937.14	Plcd3	9.01788	8.21257	7.63744	8.93322	9.39555	7.32548	7.16486	7.50623	7.16937	211.123	1.90147	0.668299	2.84524	0.0044378	2.35283	0.0380853	1.41924			211.123	2.42421	0.667345	3.63262	0.000280556	3.55198	0.00409289	2.38797	TCL1		211.123	0.522741	0.661825	0.789848	0.429617	0.366919	0.935258	0.0290683
ENSMUSG00000021278.7	Amn	5.84852	6.23149	6.27003	5.84852	6.37852	8.39449	6.11326	6.00767	6.11736	28.0764	0.983463	1.68678	0.583042	0.559865	0.251917	0.781768	0.106922			28.0764	5.70593	1.60937	3.54544	0.000391956	3.40676	0.00538971	2.26843	TCL1		28.0764	4.72247	1.56544	3.01671	0.00255533	2.59255	0.163487	0.786516
ENSMUSG00000021573.15	Tppp	6.77412	6.82008	5.84852	7.06179	6.49702	7.66678	6.11522	5.84852	6.12179	23.8976	3.72824	1.36549	2.73034	0.0063269	2.19881	0.0492663	1.30745			23.8976	5.34819	1.3538	3.95051	7.7985e-05	4.10799	0.00142826	2.84519	TCL1		23.8976	1.61995	1.17442	1.37936	0.167784	0.775249	0.817728	0.0873913
ENSMUSG00000021708.17	Rasgrf2	7.67747	7.0347	6.81414	7.77892	7.49066	7.49999	6.68268	6.65372	6.74764	57.9679	1.51306	0.553202	2.7351	0.00623607	2.20509	0.0486987	1.31248			57.9679	2.23778	0.547824	4.08485	4.41049e-05	4.35551	0.000882932	3.05407	TCL1		57.9679	0.724716	0.529297	1.36921	0.170935	0.767169	0.821614	0.0853323
ENSMUSG00000021823.10	Vcl	8.11496	9.18017	8.16225	8.52773	9.14681	9.1031	7.40604	7.87018	7.37975	251.83	1.56994	0.460078	3.41232	0.000644115	3.19104	0.00826026	2.08301			251.83	2.05844	0.458797	4.48662	7.23636e-06	5.14048	0.000181869	3.74024	TCL1		251.83	0.488508	0.454413	1.07503	0.28236	0.549197	0.888147	0.0515154
ENSMUSG00000022206.7	Npr3	6.0974	6.30389	6.26384	5.84852	7.09215	6.51353	5.84852	5.84852	5.84852	7.81242	4.62758	2.01891	2.29212	0.0218987	1.65958	0.118021	0.928042			7.81242	6.8485	1.97392	3.4695	0.000521434	3.2828	0.00680868	2.16694	TCL1		7.81242	2.22092	1.6493	1.34658	0.178115	0.7493	0.826115	0.0829595
ENSMUSG00000022270.16	Retreg1	7.98914	8.81098	9.27426	8.13432	11.0806	10.3798	8.11725	7.88045	8.26652	551.566	0.968122	0.650553	1.48815	0.136711	0.864198	0.369437	0.432459			551.566	2.7512	0.649432	4.23632	2.27211e-05	4.64357	0.000501524	3.29971	TCL1		551.566	1.78308	0.648767	2.74841	0.00598842	2.22269	0.24509	0.610674
ENSMUSG00000022438.6	Parvb	6.32737	6.39215	6.10567	6.25692	6.46184	6.65686	5.84852	5.84852	5.84852	5.58983	4.97893	1.72142	2.89234	0.00382388	2.4175	0.0339928	1.46861			5.58983	6.06805	1.68187	3.60792	0.000308665	3.51051	0.00446193	2.35048	TCL1		5.58983	1.08911	1.27963	0.851115	0.394705	0.403727	0.927512	0.0326805
ENSMUSG00000022469.17	Rapgef3	7.64892	8.57139	7.29393	9.10437	7.1196	8.91228	6.4412	6.70357	7.13766	153.437	2.51638	0.783359	3.2123	0.00131677	2.88049	0.0147126	1.83231			153.437	3.49084	0.782623	4.46044	8.1791e-06	5.08729	0.000202752	3.69303	TCL1		153.437	0.974457	0.76787	1.26904	0.204427	0.689461	0.848988	0.0710985
ENSMUSG00000024112.16	Cacna1h	7.79121	8.63434	8.37525	8.37559	8.48578	8.75436	7.09092	7.06017	7.66716	181.678	1.73012	0.447137	3.86933	0.000109135	3.96204	0.00184889	2.73309			181.678	2.06179	0.444922	4.63404	3.58594e-06	5.4454	9.72496e-05	4.01211	TCL1		181.678	0.331666	0.441042	0.752005	0.452048	0.344815	0.942326	0.0257988
ENSMUSG00000024530.8	Prelid3a	6.23367	6.58498	6.20532	6.21345	6.97334	6.43563	6.02799	5.84852	5.84852	8.23661	4.53172	1.6778	2.70099	0.00691327	2.16032	0.0527254	1.27798			8.23661	5.65746	1.66013	3.40785	0.000654769	3.18391	0.00826076	2.08298	TCL1		8.23661	1.12574	1.21165	0.929096	0.35284	0.452423	0.917853	0.0372268
ENSMUSG00000024737.2	Slc15a3	8.91429	8.89148	9.18097	8.1503	10.3113	8.89656	7.84163	7.69895	8.15471	370.781	1.53467	0.545919	2.81117	0.00493609	2.30662	0.0412205	1.38489			370.781	2.02957	0.545232	3.72241	0.000197334	3.7048	0.00305886	2.51444	TCL1		370.781	0.4949	0.542706	0.91191	0.361816	0.441512	0.922461	0.0350521
ENSMUSG00000025279.7	Dnase1l3	7.97516	7.58194	6.79428	8.1944	7.71585	8.82946	6.76493	6.70326	7.43846	115.326	1.14608	0.690157	1.6606	0.0967937	1.01415	0.304114	0.516963			115.326	2.41175	0.685976	3.5158	0.000438434	3.3581	0.00594509	2.22584	TCL1		115.326	1.26568	0.680909	1.85881	0.0630546	1.20028	0.65764	0.182011
ENSMUSG00000025938.16	Slco5a1	6.78082	7.44264	6.75335	7.22423	7.1369	7.65205	6.35644	6.56025	6.57455	41.1721	1.81706	0.655271	2.77298	0.00555454	2.25535	0.0448742	1.348			41.1721	2.53461	0.64668	3.91942	8.87609e-05	4.05178	0.00158669	2.79951	TCL1		41.1721	0.717559	0.615922	1.16502	0.244012	0.612589	0.869039	0.0609606
ENSMUSG00000026167.14	Wnt10a	8.0753	8.42149	6.74795	9.02335	7.78242	10.4312	6.87633	6.78796	6.99514	257.857	2.18477	0.783294	2.7892	0.00528376	2.27706	0.043336	1.36315			257.857	4.258	0.780548	5.45513	4.89361e-08	7.31037	2.04308e-06	5.68971	TCL1		257.857	2.07323	0.771163	2.68845	0.00717855	2.14396	0.267331	0.572951
ENSMUSG00000026417.13	Pigr	8.10601	6.69192	7.40758	7.07285	8.10111	8.84533	6.6198	6.25953	6.80604	97.9996	2.57833	0.86299	2.98767	0.0028111	2.55112	0.0268157	1.57161			97.9996	3.66845	0.860317	4.26407	2.00736e-05	4.69737	0.000451727	3.34512	TCL1		97.9996	1.09012	0.822144	1.32595	0.184855	0.733168	0.829428	0.0812212
ENSMUSG00000026450.14	Chit1	6.33361	6.83537	6.78592	7.47248	6.98089	6.63811	6.0512	6.3286	5.84852	22.6093	2.8666	1.04001	2.7563	0.00584586	2.23315	0.0463816	1.33365			22.6093	4.04567	1.0275	3.93739	8.2374e-05	4.08421	0.00150214	2.82329	TCL1		22.6093	1.17908	0.921544	1.27946	0.200736	0.697376	0.845845	0.0727094
ENSMUSG00000026603.13	Smyd2	8.13041	7.68533	7.78366	8.08016	8.61641	8.67688	7.08577	7.35319	6.9912	145.653	1.40347	0.388022	3.61699	0.000298054	3.5257	0.00435869	2.36064			145.653	2.30818	0.383836	6.01345	1.81615e-09	8.74085	9.44695e-08	7.02471	TCL1		145.653	0.904708	0.374851	2.41351	0.0157995	1.80136	0.384819	0.414743
ENSMUSG00000026604.17	Ptpn14	8.18873	8.24329	8.34271	8.78409	7.25861	9.3642	7.41934	6.96509	7.43879	192.978	1.68477	0.613898	2.74438	0.00606255	2.21734	0.0477344	1.32117			192.978	2.31933	0.612503	3.78664	0.000152699	3.81616	0.00247833	2.60584	TCL1		192.978	0.63456	0.607067	1.04529	0.29589	0.52887	0.891677	0.0497924
ENSMUSG00000027238.17	Frmd5	6.37054	6.65793	6.23599	6.62044	6.85442	6.24095	6.11226	5.9848	5.84852	9.24668	3.98292	1.41619	2.81242	0.00491709	2.30829	0.0411172	1.38598			9.24668	4.73826	1.4153	3.34789	0.000814294	3.08922	0.00984288	2.00688	TCL1		9.24668	0.755339	1.04568	0.722345	0.470082	0.327826	0.947015	0.0236432
ENSMUSG00000027459.16	Fam110a	7.1449	6.56089	7.20643	7.87725	7.0556	8.59315	6.96674	6.75817	6.86414	73.9012	0.404456	0.68506	0.590395	0.554926	0.255765	0.77829	0.108859			73.9012	2.3467	0.673879	3.48238	0.000496979	3.30366	0.00655681	2.18331	TCL1		73.9012	1.94225	0.672902	2.88637	0.00389708	2.40926	0.203058	0.692381
ENSMUSG00000027955.16	Gask1b	6.17129	6.18236	5.84852	6.21568	7.66148	6.18161	5.84852	5.98054	5.84852	12.9923	2.9371	1.89834	1.5472	0.121815	0.914298	0.346793	0.459929			12.9923	6.91216	1.84405	3.74835	0.000178002	3.74958	0.00281345	2.55076	TCL1		12.9923	3.97506	1.53131	2.59585	0.0094357	2.02523	0.30314	0.518356
ENSMUSG00000028047.11	Thbs3	7.45602	8.68334	7.20099	7.55199	6.9559	9.06395	6.69944	6.22703	6.93344	116.483	2.9057	0.912526	3.18424	0.00145133	2.83823	0.0159698	1.7967			116.483	3.2402	0.911463	3.55495	0.000378056	3.42244	0.00523259	2.28128	TCL1		116.483	0.3345	0.895853	0.373387	0.70886	0.149439	0.981601	0.00806484
ENSMUSG00000028063.15	Lmna	10.1058	11.988	8.30545	11.2779	11.0668	12.2221	8.51814	8.35919	9.00066	1677.76	2.5376	0.923555	2.74765	0.00600247	2.22167	0.0473817	1.32439			1677.76	3.3532	0.923409	3.63132	0.000281974	3.54979	0.00410885	2.38628	TCL1		1677.76	0.815594	0.922425	0.884185	0.376596	0.424124	0.926462	0.0331724
ENSMUSG00000028469.15	Npr2	7.50742	7.52079	7.16847	7.14629	7.75148	8.28637	6.53859	6.61571	6.85186	72.82	1.9264	0.575515	3.34727	0.000816121	3.08825	0.0100007	1.99997			72.82	2.66672	0.570925	4.67088	2.99917e-06	5.523	8.36605e-05	4.07748	TCL1		72.82	0.740316	0.550174	1.3456	0.17843	0.748531	0.826115	0.0829595
ENSMUSG00000028602.12	Tnfrsf8	7.4024	8.59373	6.42871	8.25755	7.24598	9.282	6.0361	6.39452	6.46033	128.359	4.1914	1.29805	3.229	0.00124222	2.9058	0.0140555	1.85216			128.359	5.28209	1.29653	4.07401	4.62101e-05	4.33526	0.000912128	3.03994	TCL1		128.359	1.0907	1.26108	0.864889	0.3871	0.412177	0.926462	0.0331724
ENSMUSG00000029032.12	Arhgef16	5.84852	5.84852	5.84852	6.38107	7.14529	6.27212	5.84852	5.84852	5.84852	6.96869	0	2.33343	0	1	0	1	0			6.96869	6.95823	2.02223	3.44087	0.000579851	3.23668	0.00744886	2.12791	TCL1		6.96869	6.65053	2.02222	3.28873	0.00100642	2.99722	0.091099	1.04049
ENSMUSG00000029530.16	Ccr9	6.43354	8.52198	6.2582	6.84131	7.08716	8.54825	6.29503	6.25737	6.41182	70.6997	3.85936	1.18316	3.26192	0.00110662	2.956	0.0127538	1.89436			70.6997	4.16668	1.18199	3.52513	0.000423271	3.37338	0.00577457	2.23848	TCL1		70.6997	0.307313	1.14159	0.269198	0.787777	0.103597	0.98342	0.00726076
ENSMUSG00000029759.9	Pon3	9.70362	9.51029	8.07383	10.4416	8.16162	9.67791	7.54143	7.43606	8.58419	457.707	1.77438	0.69092	2.56814	0.0102245	1.99036	0.0706765	1.15072			457.707	2.29756	0.690368	3.32802	0.000874644	3.05817	0.0104105	1.98253	TCL1		457.707	0.523179	0.688352	0.760046	0.447227	0.349472	0.941163	0.0263351
ENSMUSG00000030447.15	Cyfip1	11.1085	10.8691	10.9547	11.3253	11.2678	11.1686	9.12434	9.41641	9.423	1590.21	1.84074	0.184688	9.96672	2.13146e-23	22.6713	6.95585e-21	20.1576			1590.21	2.12999	0.184305	11.5569	6.81428e-31	30.1666	4.80483e-28	27.3183	TCL1		1590.21	0.289248	0.182203	1.58751	0.112398	0.949241	0.761709	0.118211
ENSMUSG00000030847.8	Bag3	6.98454	7.16286	7.46745	8.16084	7.92954	8.24701	6.69859	7.0087	6.74818	86.2894	1.01233	0.434865	2.32793	0.019916	1.7008	0.110802	0.955452			86.2894	2.64474	0.423404	6.24637	4.20095e-10	9.37665	2.4126e-08	7.61751	TCL1		86.2894	1.63241	0.412317	3.95911	7.523e-05	4.12361	0.0176618	1.75297
ENSMUSG00000031097.15	Tnni2	7.63042	7.57253	7.67695	7.55099	8.28873	8.21473	6.81103	6.79124	7.17357	99.2413	1.52697	0.44422	3.43742	0.000587293	3.23115	0.00765023	2.11633			99.2413	2.24913	0.439942	5.11233	3.18203e-07	6.4973	1.07697e-05	4.9678	TCL1		99.2413	0.722161	0.428164	1.68665	0.091671	1.03777	0.731109	0.136018
ENSMUSG00000031146.6	Plp2	10.7754	11.3614	11.0192	11.2413	10.9298	11.3036	9.31993	9.16254	9.55773	1590.18	1.90468	0.244167	7.80072	6.15544e-15	14.2107	7.26987e-13	12.1385			1590.18	2.00452	0.244026	8.21436	2.13298e-16	15.671	2.70717e-14	13.5675	TCL1		1590.18	0.0998406	0.242422	0.411847	0.680452	0.167203	0.978903	0.00926014
ENSMUSG00000031381.16	Piga	6.62654	6.96133	6.69726	6.93737	6.95205	7.32922	6.44242	6.59553	6.36969	27.0027	1.13842	0.60054	1.89567	0.0580041	1.23654	0.221326	0.654968			27.0027	2.00651	0.591877	3.39007	0.000698747	3.15568	0.00872884	2.05904	TCL1		27.0027	0.868082	0.578998	1.49928	0.1338	0.873544	0.785605	0.104796
ENSMUSG00000031762.7	Mt2	6.55958	6.43276	6.80171	6.6998	6.57358	7.60913	6.25629	5.99266	6.28989	21.4566	2.39447	1.047	2.28699	0.0221963	1.65372	0.118901	0.924813			21.4566	3.80991	1.03417	3.68403	0.000229575	3.63908	0.00346053	2.46086	TCL1		21.4566	1.41544	0.918301	1.54137	0.123226	0.909297	0.773021	0.111809
ENSMUSG00000031765.8	Mt1	6.94603	7.4649	6.95534	7.21989	8.05448	8.59679	6.31997	7.11216	6.8121	81.1672	0.92749	0.734958	1.26196	0.206962	0.684109	0.471443	0.326571			81.1672	2.64894	0.726208	3.64764	0.000264662	3.57731	0.00388784	2.41029	TCL1		81.1672	1.72145	0.720257	2.39005	0.016846	1.7735	0.392827	0.405799
ENSMUSG00000032737.13	Inppl1	8.78415	8.92073	9.06168	8.99122	9.57951	9.47357	7.61527	7.82864	8.09137	353.731	1.52811	0.301498	5.0684	4.01173e-07	6.39667	1.30234e-05	4.88528			353.731	2.07277	0.300082	6.90736	4.93766e-12	11.3065	3.96638e-10	9.40161	TCL1		353.731	0.544659	0.295231	1.84486	0.0650578	1.1867	0.662435	0.178857
ENSMUSG00000033788.15	Dysf	6.20239	7.597	7.00121	8.3079	6.62863	8.82601	5.84852	6.40826	6.13153	80.455	3.63397	1.56225	2.32611	0.0200129	1.69869	0.111142	0.954122			80.455	5.6948	1.5579	3.65544	0.000256738	3.59051	0.00378458	2.42198	TCL1		80.455	2.06083	1.50716	1.36736	0.171513	0.765704	0.822381	0.0849272
ENSMUSG00000034201.13	Gas2l1	6.52256	7.13599	6.62685	7.31365	7.25094	7.54233	6.33587	6.65335	6.32194	35.8748	1.27609	0.694642	1.83705	0.066202	1.17913	0.240824	0.618299			35.8748	2.70947	0.681226	3.97734	6.96906e-05	4.15683	0.0012875	2.89025	TCL1		35.8748	1.43337	0.653293	2.19407	0.0282301	1.54929	0.491687	0.308312
ENSMUSG00000034282.3	Evpl	6.62715	6.82707	6.91307	6.66917	6.71565	7.24793	5.84852	6.34671	5.84852	20.4116	3.39701	1.05751	3.21227	0.00131691	2.88044	0.0147126	1.83231			20.4116	3.75176	1.05296	3.56306	0.000366564	3.43585	0.00510134	2.29232	TCL1		20.4116	0.354752	0.939392	0.37764	0.705698	0.151381	0.981601	0.00806484
ENSMUSG00000034731.11	Dgkh	7.33644	7.08108	6.7669	7.31157	7.29333	7.47176	6.28512	6.6237	6.78407	43.4964	1.5335	0.605891	2.53098	0.0113744	1.94407	0.0752858	1.12329			43.4964	2.15216	0.599311	3.59106	0.000329338	3.48236	0.00469131	2.32871	TCL1		43.4964	0.618663	0.577839	1.07065	0.284327	0.546182	0.888147	0.0515154
ENSMUSG00000034785.14	Dio1	6.16067	6.14799	5.84852	7.24841	6.19676	6.60416	5.84852	5.84852	5.84852	9.2656	3.32251	1.93333	1.71854	0.085698	1.06703	0.282534	0.548929			9.2656	7.2799	1.79437	4.05707	4.96919e-05	4.30371	0.000967926	3.01416	TCL1		9.2656	3.95738	1.54158	2.56709	0.0102556	1.98904	0.321159	0.493279
ENSMUSG00000035164.8	Zc3h12c	9.31958	8.46334	8.93989	9.23691	10.7329	9.21967	8.19986	8.00289	8.13407	472.129	1.15069	0.472464	2.4355	0.0148714	1.82765	0.090402	1.04382			472.129	2.30008	0.471098	4.88239	1.04808e-06	5.97961	3.20841e-05	4.49371	TCL1		472.129	1.1494	0.469353	2.4489	0.0143294	1.84377	0.367499	0.434743
ENSMUSG00000035273.14	Hpse	9.14288	10.0463	9.04319	9.22165	10.2912	10.0168	8.37374	8.24484	8.13703	552.798	1.59217	0.399516	3.98525	6.74099e-05	4.17128	0.00122934	2.91033			552.798	2.0796	0.398844	5.21408	1.84731e-07	6.73346	6.60454e-06	5.18016	TCL1		552.798	0.487433	0.396493	1.22936	0.218937	0.659681	0.857064	0.066987
ENSMUSG00000037995.15	Igsf9	8.02527	8.00557	7.17478	8.47211	7.68593	8.33665	7.08644	6.74234	7.28263	118.773	1.51083	0.536756	2.81474	0.0048816	2.31144	0.0408755	1.38854			118.773	2.15175	0.529346	4.06492	4.80482e-05	4.31832	0.000939643	3.02704	TCL1		118.773	0.640919	0.528151	1.21351	0.224933	0.647946	0.859023	0.0659954
ENSMUSG00000038060.15	Dlec1	6.45068	6.67039	6.98032	6.22747	7.19782	6.68903	5.84852	6.19048	6.0782	16.6369	3.99027	1.23103	3.24141	0.00118941	2.92467	0.0135818	1.86704			16.6369	4.2187	1.22697	3.43831	0.000585358	3.23258	0.00749683	2.12512	TCL1		16.6369	0.228425	1.01947	0.224063	0.822708	0.0847542	0.984802	0.00665126
ENSMUSG00000038217.13	Tlcd2	7.59204	6.71528	7.71611	7.48592	8.07839	7.41836	6.80979	6.51629	6.69784	67.9921	1.9303	0.633699	3.04608	0.00231849	2.6348	0.0229645	1.63894			67.9921	2.45213	0.630324	3.89026	0.000100136	3.99941	0.00174818	2.75741	TCL1		67.9921	0.521831	0.613378	0.850749	0.394909	0.403503	0.927512	0.0326805
ENSMUSG00000038807.19	Rap1gap2	7.31712	6.97034	7.71508	7.5212	7.61875	7.536	6.46219	6.6045	6.94277	60.7633	1.79991	0.555937	3.23762	0.00120533	2.9189	0.0137005	1.86326			60.7633	2.19074	0.549532	3.98655	6.70418e-05	4.17365	0.00124948	2.90327	TCL1		60.7633	0.390827	0.53831	0.726026	0.467823	0.329919	0.947015	0.0236432
ENSMUSG00000039055.4	Eme1	7.38347	6.77413	7.40805	7.16033	7.30264	7.28949	6.4602	6.46908	6.73992	43.4952	1.96251	0.569048	3.44876	0.000563172	3.24936	0.00741391	2.12995			43.4952	2.02268	0.566869	3.56816	0.000359496	3.44431	0.00502407	2.29894	TCL1		43.4952	0.0601712	0.539063	0.111622	0.911123	0.0404229	0.99364	0.00277085
ENSMUSG00000039809.10	Gabbr2	6.2035	6.0414	6.719	6.55399	6.43983	6.31355	5.84852	5.84852	5.84852	6.22983	5.68839	1.79515	3.16876	0.00153089	2.81506	0.0165949	1.78003			6.22983	5.88843	1.78865	3.2921	0.000994417	3.00243	0.0114947	1.9395	TCL1		6.22983	0.200035	1.37924	0.145033	0.884685	0.0532114	0.993275	0.00293039
ENSMUSG00000040848.11	Sft2d2	7.9801	7.67566	7.3989	8.22353	7.43686	8.61464	6.94792	7.09287	6.94612	111.324	1.50824	0.500658	3.01252	0.00259088	2.58655	0.0251052	1.60024			111.324	2.26619	0.496936	4.56033	5.10728e-06	5.29181	0.000132831	3.8767	TCL1		111.324	0.757953	0.488607	1.55125	0.120841	0.917785	0.770082	0.113463
ENSMUSG00000041362.17	Shtn1	7.02393	6.08279	6.34153	7.29955	6.82751	6.69749	6.02022	6.13355	6.28712	18.7381	2.58115	1.13179	2.28059	0.0225725	1.64642	0.119971	0.920924			18.7381	3.76337	1.11549	3.37374	0.000741545	3.12986	0.00918213	2.03706	TCL1		18.7381	1.18223	1.03746	1.13954	0.254476	0.594353	0.876356	0.0573194
ENSMUSG00000041779.5	Tram2	7.08036	7.25811	6.39353	7.3782	7.16104	7.44165	6.57148	6.37453	6.60788	39.0199	1.54727	0.685046	2.25863	0.0239062	1.62149	0.124708	0.904107			39.0199	2.37293	0.676866	3.50576	0.000455312	3.34169	0.00614115	2.21175	TCL1		39.0199	0.825659	0.655198	1.26017	0.207609	0.682754	0.851226	0.069955
ENSMUSG00000041801.5	Phlda3	6.30082	6.31541	6.43266	6.68737	6.64868	6.67015	6.03013	6.21735	6.0454	9.39651	1.81744	0.965642	1.88211	0.0598218	1.22314	0.225349	0.647144			9.39651	3.24752	0.927	3.50325	0.000459615	3.33761	0.00619261	2.20813	TCL1		9.39651	1.43007	0.810332	1.7648	0.0775971	1.11015	0.699387	0.155282
ENSMUSG00000042331.13	Specc1	6.77973	7.05356	7.01939	7.28058	6.61391	7.37578	6.35211	6.60934	6.3524	31.9054	1.77091	0.717098	2.46955	0.0135284	1.86875	0.0849199	1.07099			31.9054	2.27216	0.679864	3.34208	0.000831545	3.08011	0.00999429	2.00025	TCL1		31.9054	0.501248	0.697268	0.718874	0.472218	0.325857	0.947015	0.0236432
ENSMUSG00000043372.12	Hexim2	7.03038	6.80604	6.62915	7.55325	7.41229	7.49747	6.98876	6.4367	6.53303	43.7795	0.612976	0.591599	1.03613	0.300139	0.522677	0.570688	0.243601			43.7795	2.16864	0.594232	3.64949	0.000262762	3.58044	0.00386888	2.41241	TCL1		43.7795	1.55567	0.576558	2.6982	0.00697163	2.15667	0.266567	0.574194
ENSMUSG00000045679.14	Pqlc3	8.80557	8.83254	7.47413	8.76588	8.07491	9.04871	7.55936	7.356	7.30668	211.965	1.77782	0.528302	3.36516	0.000764982	3.11635	0.00954381	2.02028			211.965	2.02971	0.527348	3.8489	0.000118648	3.92574	0.00200785	2.69727	TCL1		211.965	0.251889	0.522469	0.482114	0.629725	0.200849	0.971099	0.0127366
ENSMUSG00000045699.4	Gm21411	6.34844	6.07715	6.0955	6.39158	6.31969	6.49125	5.93811	5.96542	5.84852	4.09124	3.64726	1.57502	2.3157	0.0205749	1.68666	0.113266	0.945902			4.09124	5.02938	1.50004	3.35282	0.000799928	3.09695	0.0097306	2.01186	TCL1		4.09124	1.38211	1.2935	1.06851	0.285292	0.54471	0.888398	0.0513922
ENSMUSG00000047751.9	Utf1	6.77086	6.75679	6.31634	6.52543	7.29449	8.31204	6.11443	6.50185	6.27103	40.208	1.49029	0.980654	1.51969	0.128589	0.890795	0.356423	0.448035			40.208	3.90373	0.962331	4.05654	4.9806e-05	4.30272	0.000967926	3.01416	TCL1		40.208	2.41344	0.934311	2.58313	0.00979098	2.00917	0.312933	0.504549
ENSMUSG00000048065.8	Cyb5r2	6.51695	6.72309	6.30799	6.62484	6.5107	6.92068	6.10635	6.08449	5.84852	11.8298	3.50331	1.11302	3.14758	0.00164626	2.7835	0.0175334	1.75613			11.8298	4.13383	1.10148	3.75299	0.000174734	3.75762	0.00277216	2.55718	TCL1		11.8298	0.630524	0.855561	0.736972	0.46114	0.336168	0.944938	0.0245969
ENSMUSG00000048827.12	Pkd1l3	8.0612	7.2087	8.30986	8.07671	8.96637	7.78232	7.06229	6.92082	7.05453	136.647	1.86134	0.565759	3.28999	0.00100192	2.99917	0.011867	1.92566			136.647	2.51318	0.563985	4.45611	8.34604e-06	5.07852	0.000205287	3.68764	TCL1		136.647	0.651836	0.550767	1.18351	0.236609	0.625969	0.862741	0.0641194
ENSMUSG00000049191.12	Rtl5	6.20087	6.86233	6.6147	7.42559	7.06435	6.80297	6.033	5.84852	6.36843	22.6435	2.61779	1.10078	2.37813	0.0174007	1.75943	0.101308	0.994357			22.6435	4.16287	1.08567	3.83437	0.000125885	3.90003	0.00210782	2.67617	TCL1		22.6435	1.54508	0.992853	1.5562	0.119661	0.922049	0.769315	0.113896
ENSMUSG00000050989.9	Selenon	7.4795	6.74898	7.15363	7.92383	7.85944	7.72454	6.26788	6.63496	6.68787	64.7223	1.86488	0.58995	3.16108	0.00157186	2.80359	0.0169354	1.7712			64.7223	3.17412	0.581684	5.45678	4.84847e-08	7.3144	2.03092e-06	5.69231	TCL1		64.7223	1.30925	0.554901	2.35942	0.0183034	1.73747	0.40388	0.393748
ENSMUSG00000051111.16	Sv2c	6.36087	6.0443	6.31716	6.03954	8.26033	6.90938	5.84852	6.0132	5.84852	27.9001	3.90549	1.77925	2.19502	0.0281622	1.55033	0.1402	0.853251			27.9001	7.93548	1.73367	4.57728	4.71055e-06	5.32693	0.000124038	3.90645	TCL1		27.9001	4.03	1.33664	3.01502	0.00256961	2.59013	0.163487	0.786516
ENSMUSG00000051727.14	Kctd14	8.50706	8.18276	7.73875	8.04845	9.65647	9.29881	7.62871	7.46361	7.76668	248.162	0.910922	0.499517	1.82361	0.0682114	1.16614	0.245327	0.610254			248.162	2.21613	0.497299	4.45633	8.33753e-06	5.07896	0.000205287	3.68764	TCL1		248.162	1.3052	0.494251	2.64077	0.00827176	2.0824	0.28699	0.542133
ENSMUSG00000051735.7	Rinl	8.27339	7.81702	7.80346	8.77012	8.42416	9.07234	7.1424	7.4723	7.57763	185.863	1.02004	0.376411	2.7099	0.00673043	2.17196	0.0517446	1.28614			185.863	2.1535	0.374053	5.75722	8.5508e-09	8.06799	3.98996e-07	6.39903	TCL1		185.863	1.13347	0.371423	3.0517	0.00227553	2.64292	0.151927	0.818365
ENSMUSG00000052062.14	Pard3b	7.8252	7.99261	8.17523	8.80707	7.20713	8.76536	7.36417	7.08013	7.04342	149.188	1.57111	0.574109	2.7366	0.00620778	2.20706	0.0486002	1.31336			149.188	2.20935	0.572025	3.86233	0.000112313	3.94957	0.00192371	2.71586	TCL1		149.188	0.63824	0.565501	1.12863	0.259055	0.586608	0.878534	0.0562413
ENSMUSG00000053199.13	Arhgap20	6.31009	6.88548	5.84852	6.11696	7.15699	7.16068	5.84852	5.84852	6.05159	15.7718	5.22924	1.85671	2.8164	0.00485648	2.31368	0.0407202	1.39019			15.7718	6.71076	1.84461	3.63805	0.000274713	3.56112	0.00401689	2.39611	TCL1		15.7718	1.48152	1.44185	1.02752	0.304178	0.516873	0.896235	0.0475781
ENSMUSG00000053644.13	Aldh7a1	8.15797	8.10779	7.92492	8.57881	8.87928	8.96466	7.19005	7.47462	7.46478	193.405	1.2066	0.294065	4.10318	4.07514e-05	4.38986	0.000803431	3.09505			193.405	2.25949	0.289233	7.812	5.62891e-15	14.2496	6.43622e-13	12.1914	TCL1		193.405	1.05289	0.281744	3.73704	0.000186202	3.73002	0.0288637	1.53965
ENSMUSG00000054619.7	Mettl7a1	7.66299	7.63031	7.27151	7.97743	7.54591	7.91111	6.84377	6.5795	6.92323	79.9935	1.80215	0.442739	4.07046	4.69205e-05	4.32864	0.000904917	3.04339			79.9935	2.31923	0.439101	5.28178	1.27936e-07	6.89301	4.78987e-06	5.31968	TCL1		79.9935	0.517085	0.417899	1.23734	0.215959	0.665628	0.854524	0.0682756
ENSMUSG00000055044.12	Pdlim1	10.3861	10.4835	10.1091	10.5343	10.4019	11.4001	9.17083	8.80438	9.17907	1112.39	1.47121	0.319891	4.59911	4.24306e-06	5.37232	0.00011008	3.95829			1112.39	2.02688	0.319447	6.34497	2.22475e-10	9.65272	1.32668e-08	7.87723	TCL1		1112.39	0.555668	0.318105	1.74681	0.0806703	1.09329	0.706975	0.150596
ENSMUSG00000055994.15	Nod2	7.11313	6.90664	6.84766	7.51866	6.4692	7.55237	6.26696	6.64042	6.28624	35.9564	1.92858	0.817507	2.3591	0.0183192	1.73709	0.104545	0.980696			35.9564	2.71649	0.810861	3.35013	0.000807745	3.09273	0.00979169	2.00914	TCL1		35.9564	0.787905	0.781357	1.00838	0.313272	0.504078	0.901465	0.0450512
ENSMUSG00000056204.8	Pgpep1	7.75056	7.95463	7.0952	7.57097	7.62908	8.34104	6.93402	6.9931	6.85909	91.1651	1.59363	0.523381	3.04487	0.00232782	2.63305	0.0230202	1.63789			91.1651	2.0121	0.520699	3.86422	0.000111445	3.95294	0.00191661	2.71747	TCL1		91.1651	0.418471	0.508522	0.822917	0.410555	0.386628	0.931761	0.0306956
ENSMUSG00000056458.16	Mok	6.48639	6.42902	6.38644	6.24617	6.58712	6.86265	6.07628	5.84852	5.84852	8.88357	4.64137	1.52798	3.03758	0.00238484	2.62254	0.0234312	1.63021			8.88357	5.43059	1.51604	3.5821	0.00034084	3.46745	0.0048066	2.31816	TCL1		8.88357	0.789226	0.993304	0.794546	0.426878	0.369697	0.935258	0.0290683
ENSMUSG00000059708.12	Akap17b	7.62736	8.34976	7.55401	8.11259	7.45833	8.15444	7.10463	6.83932	6.92459	105.945	1.9233	0.49211	3.90828	9.29572e-05	4.03172	0.00161	2.79317			105.945	2.00043	0.490897	4.07504	4.60064e-05	4.33718	0.000909523	3.04119	TCL1		105.945	0.0771253	0.478604	0.161146	0.871978	0.0594944	0.99215	0.00342281
ENSMUSG00000062380.4	Tubb3	7.02426	8.90276	6.62095	8.59078	7.11184	8.46743	5.84852	6.49483	6.18873	112.972	4.8261	1.50175	3.21366	0.00131056	2.88254	0.0146785	1.83332			112.972	5.25023	1.50111	3.49756	0.000469536	3.32833	0.00627961	2.20207	TCL1		112.972	0.424129	1.46085	0.29033	0.771564	0.112628	0.983419	0.00726122
ENSMUSG00000062859.15	Tcp11	6.87382	6.81671	6.55733	7.01696	7.06956	7.41412	6.6555	6.38996	6.48534	29.7882	0.92465	0.593925	1.55685	0.119507	0.922607	0.343147	0.46452			29.7882	2.06978	0.577652	3.5831	0.000339546	3.4691	0.00479369	2.31933	TCL1		29.7882	1.14513	0.560597	2.0427	0.0410822	1.38635	0.578332	0.237823
ENSMUSG00000063146.11	Clip2	7.05075	7.34774	6.85569	7.54775	7.37856	7.56409	6.46304	6.54866	6.87974	49.6775	1.35704	0.534664	2.53812	0.011145	1.95292	0.074277	1.12915			49.6775	2.20606	0.526733	4.18819	2.81188e-05	4.551	0.000606944	3.21685	TCL1		49.6775	0.849016	0.508561	1.66945	0.0950283	1.02215	0.738586	0.131599
ENSMUSG00000063931.14	Pepd	11.047	11.8394	10.5318	11.0207	11.3302	12.2009	8.9695	9.5153	9.70276	1963.74	1.99537	0.423562	4.71094	2.46581e-06	5.60804	6.84084e-05	4.16489			1963.74	2.37728	0.423419	5.61448	1.97157e-08	7.70519	8.87346e-07	6.05191	TCL1		1963.74	0.381906	0.422496	0.903929	0.366033	0.43648	0.924495	0.0340956
ENSMUSG00000066279.3	Chrna10	5.97969	6.09628	5.84852	7.50775	5.84852	6.755	5.84852	5.84852	5.84852	12.2981	2.25631	2.16438	1.04248	0.29719	0.526965	0.566993	0.246422			12.2981	7.62732	2.0539	3.71357	0.000204355	3.68961	0.00314766	2.50201	TCL1		12.2981	5.37101	1.8421	2.91569	0.00354898	2.4499	0.198867	0.701437
ENSMUSG00000068566.12	Myadm	9.90542	10.8891	7.96649	10.768	9.80069	11.5738	8.43414	8.69609	8.82845	1001.97	1.63522	0.656487	2.49087	0.0127431	1.89473	0.0814993	1.08885			1001.97	2.57931	0.656235	3.93047	8.47796e-05	4.07171	0.00152844	2.81575	TCL1		1001.97	0.944088	0.654944	1.44148	0.149449	0.825506	0.798605	0.097668
ENSMUSG00000071398.8	2410004P03Rik	6.71656	7.49226	5.84852	7.29516	6.53839	7.15198	6.18852	6.06713	6.10538	26.4252	4.07244	1.25901	3.23463	0.00121801	2.91435	0.0138193	1.85951			26.4252	4.34257	1.2569	3.45497	0.000550349	3.25936	0.00713487	2.14661	TCL1		26.4252	0.270121	1.14491	0.235931	0.813486	0.08965	0.98447	0.00679742
ENSMUSG00000073802.5	Cdkn2b	6.41745	6.47765	6.26244	6.18447	6.60725	7.07677	6.02946	6.13375	5.84852	10.2164	2.88398	1.30716	2.2063	0.0273629	1.56284	0.137513	0.861657			10.2164	4.23226	1.28391	3.29639	0.00097936	3.00906	0.011362	1.94454	TCL1		10.2164	1.34828	1.08661	1.24081	0.214676	0.668217	0.853815	0.0686363
ENSMUSG00000074570.14	Cass4	6.64464	7.31297	6.48136	7.26955	7.37562	7.92068	6.5515	6.46951	6.49888	44.7521	1.36686	0.699183	1.95494	0.0505899	1.29594	0.202164	0.694296			44.7521	2.89108	0.685982	4.21451	2.50318e-05	4.60151	0.000545883	3.2629	TCL1		44.7521	1.52422	0.665974	2.2887	0.0220968	1.65567	0.44093	0.35563
ENSMUSG00000074657.5	Kif5a	6.20298	6.23285	6.20945	6.64318	7.24243	5.84852	5.84852	6.01667	5.84852	9.78374	3.52355	1.87694	1.87728	0.0604791	1.21839	0.226655	0.644635			9.78374	6.28288	1.8275	3.43796	0.000586104	3.23203	0.00749882	2.12501	TCL1		9.78374	2.75933	1.47035	1.87665	0.0605662	1.21777	0.649704	0.187284
ENSMUSG00000094027.2	Gm21762	6.38452	6.04556	6.38668	7.15556	7.93364	6.31367	6.21336	5.84852	6.36629	25.3257	0.647755	1.2477	0.519158	0.603651	0.219214	0.807162	0.0930393			25.3257	4.18682	1.19586	3.50109	0.000463367	3.33408	0.00622333	2.20598	TCL1		25.3257	3.53906	1.17916	3.00133	0.00268803	2.57057	0.166492	0.778607
ENSMUSG00000000531.5	Grasp	6.81431	6.72238	6.31673	6.39734	6.29865	6.41398	7.30188	7.44387	7.10242	29.5163	-1.77328	0.602986	-2.94082	0.0032734	2.485	0.0300915	1.52156			29.5163	-3.03218	0.641783	-4.72461	2.30556e-06	5.63722	6.65048e-05	4.17715		WT	29.5163	-1.2589	0.666092	-1.88998	0.0587607	1.23091	0.644118	0.191035
ENSMUSG00000000617.14	Grm6	6.19916	5.84852	6.39568	6.0382	6.02943	5.84852	6.81836	6.86553	6.6893	10.0798	-2.73089	1.07955	-2.52965	0.0114175	1.94243	0.0755073	1.12201			10.0798	-5.31966	1.41871	-3.74964	0.00017709	3.75181	0.00280252	2.55245		WT	10.0798	-2.58877	1.47918	-1.75014	0.0800943	1.0964	0.706975	0.150596
ENSMUSG00000005267.13	Zfp287	6.91844	7.13839	7.40556	7.00717	6.51687	6.46675	7.90653	7.43915	7.30811	55.4404	-0.846499	0.593894	-1.42534	0.15406	0.812311	0.394812	0.403609			55.4404	-2.16416	0.601071	-3.60051	0.000317596	3.49812	0.00456504	2.34056		WT	55.4404	-1.31766	0.609007	-2.16362	0.0304932	1.5158	0.505662	0.29614
ENSMUSG00000005802.12	Slc30a4	5.84852	6.2803	5.84852	5.84852	5.84852	5.84852	6.91722	6.47651	6.76484	8.15777	-3.67192	1.54389	-2.37836	0.0173899	1.7597	0.101292	0.994423			8.15777	-7.00055	1.82407	-3.83788	0.000124102	3.90622	0.00208623	2.68064		WT	8.15777	-3.32863	1.9347	-1.72049	0.0853433	1.06883	0.716548	0.144755
ENSMUSG00000018821.3	Avpi1	6.4842	6.36041	6.404	6.21759	6.23295	6.4464	6.6646	6.83783	7.18041	16.1222	-1.85257	0.725003	-2.55526	0.0106108	1.97425	0.0724184	1.14015			16.1222	-2.46049	0.743321	-3.31013	0.000932512	3.03035	0.0109587	1.96024		WT	16.1222	-0.607921	0.777999	-0.78139	0.434573	0.361937	0.935474	0.0289682
ENSMUSG00000019823.17	Mical1	8.9871	10.8188	11.633	9.30749	9.14529	9.04162	11.7965	11.0475	11.6976	1689.44	-0.749916	0.531025	-1.4122	0.15789	0.801646	0.400899	0.396965			1689.44	-2.62898	0.530955	-4.95141	7.36792e-07	6.13265	2.3437e-05	4.6301		WT	1689.44	-1.87906	0.531351	-3.53638	0.000405652	3.39185	0.0513315	1.28962
ENSMUSG00000019843.14	Fyn	7.17172	7.41645	7.43756	7.58399	7.17055	6.40168	8.33407	8.66072	8.23387	118.988	-1.80354	0.612772	-2.94324	0.00324798	2.48839	0.029982	1.52314			118.988	-2.20658	0.612688	-3.60147	0.000316418	3.49974	0.00455326	2.34168		WT	118.988	-0.403044	0.620705	-0.649333	0.516123	0.287247	0.953879	0.0205068
ENSMUSG00000020186.7	Csrp2	6.64859	6.04375	6.46546	6.35042	6.41372	6.31595	7.17179	7.09137	7.13574	22.0533	-2.29811	0.748913	-3.0686	0.00215066	2.66743	0.0216363	1.66482			22.0533	-2.72395	0.757238	-3.59721	0.000321644	3.49263	0.00459751	2.33748		WT	22.0533	-0.425834	0.799411	-0.532685	0.594252	0.226029	0.966221	0.0149233
ENSMUSG00000020732.13	Rab37	6.45386	6.64156	6.04815	6.67613	5.84852	6.31732	7.3758	7.34886	7.79709	35.106	-3.15444	1.01589	-3.10511	0.00190206	2.72078	0.0196391	1.70688			35.106	-3.3572	1.01697	-3.30117	0.000962837	3.01645	0.011201	1.95074		WT	35.106	-0.20276	1.05111	-0.1929	0.847037	0.0720974	0.989268	0.00468604
ENSMUSG00000020846.6	Rflnb	6.44777	6.34508	6.99789	6.55504	6.1083	5.84852	7.31533	7.84084	7.58692	39.9067	-2.38099	0.921853	-2.58283	0.00979935	2.0088	0.0685172	1.1642			39.9067	-4.19118	0.970482	-4.31866	1.56982e-05	4.80415	0.000360292	3.44335		WT	39.9067	-1.81019	0.98833	-1.83156	0.0670169	1.17382	0.669006	0.17457
ENSMUSG00000021477.9	Ctsl	7.03609	7.80601	7.14677	6.72984	6.81515	6.81825	7.96393	8.09331	7.83734	81.8193	-1.06134	0.451605	-2.35016	0.0187655	1.72664	0.106164	0.974024			81.8193	-2.55205	0.45977	-5.5507	2.84533e-08	7.54587	1.24527e-06	5.90474		WT	81.8193	-1.4907	0.46861	-3.18112	0.00146708	2.83355	0.118138	0.92761
ENSMUSG00000022041.10	Chrna2	6.45222	6.58179	6.43131	6.52979	6.15912	6.41435	7.14958	7.03023	7.13834	22.2144	-1.99562	0.629046	-3.17246	0.00151153	2.82058	0.016445	1.78397			22.2144	-2.51387	0.64161	-3.91806	8.92632e-05	4.04933	0.00159343	2.79767		WT	22.2144	-0.518245	0.680909	-0.761108	0.446593	0.350088	0.940585	0.0266018
ENSMUSG00000022914.17	Brwd1	9.01394	8.85796	8.85849	8.82826	7.92872	8.76734	10.5	10.3944	10.2334	621.843	-1.70915	0.329152	-5.19258	2.07403e-07	6.68318	7.18438e-06	5.14361			621.843	-2.16973	0.329083	-6.59326	4.30278e-11	10.3663	2.88946e-09	8.53918		WT	621.843	-0.460583	0.332015	-1.38724	0.16537	0.781543	0.815084	0.0887974
ENSMUSG00000024270.11	Slc39a6	7.03023	7.04783	8.92626	6.92073	7.23209	7.36526	9.36178	9.28665	7.32376	194.38	-1.31399	0.836625	-1.57058	0.116281	0.934493	0.337734	0.471425			194.38	-2.81053	0.836408	-3.36023	0.000778763	3.10859	0.0095314	2.02084		WT	194.38	-1.49654	0.838542	-1.7847	0.0743107	1.12895	0.695047	0.157986
ENSMUSG00000025993.10	Slc40a1	6.72163	8.22196	7.03454	6.40655	5.97968	6.72015	7.64072	8.62496	7.9633	91.6488	-1.08082	0.930468	-1.16159	0.245402	0.610121	0.515222	0.288005			91.6488	-4.12525	0.941415	-4.38197	1.1761e-05	4.92955	0.000280585	3.55194		WT	91.6488	-3.04443	0.946861	-3.21529	0.00130314	2.88501	0.107021	0.970531
ENSMUSG00000026938.10	Fcna	7.08049	7.25473	6.61612	6.04083	6.2504	7.00461	7.6651	8.04552	8.30048	71.2534	-1.97982	0.859518	-2.3034	0.0212563	1.67251	0.115563	0.937181			71.2534	-3.42053	0.874707	-3.91049	9.21075e-05	4.03571	0.00163272	2.78709		WT	71.2534	-1.44072	0.883374	-1.63093	0.102906	0.987561	0.747742	0.126248
ENSMUSG00000027297.14	Ltk	6.05735	6.24058	6.63259	5.84852	6.45862	5.84852	7.87532	8.31933	8.31364	66.1149	-4.60781	1.50668	-3.05825	0.00222632	2.65241	0.0222292	1.65308			66.1149	-5.73965	1.53794	-3.73205	0.000189931	3.7214	0.0029607	2.52861		WT	66.1149	-1.13183	1.56885	-0.721442	0.470638	0.327313	0.947015	0.0236432
ENSMUSG00000027368.6	Dusp2	8.57319	8.3161	7.88137	8.12035	8.08133	7.82918	9.52337	10.5571	8.65028	378.451	-1.8935	0.494607	-3.8283	0.000129032	3.8893	0.00214495	2.66858			378.451	-2.30146	0.495304	-4.64656	3.37516e-06	5.47171	9.25216e-05	4.03376		WT	378.451	-0.407958	0.49822	-0.818831	0.412883	0.384173	0.933284	0.029986
ENSMUSG00000028630.9	Dyrk2	7.27289	7.4004	6.26296	7.2693	6.84386	6.93156	8.2683	8.18824	8.39953	98.4528	-2.16218	0.670842	-3.22309	0.00126817	2.89682	0.0143099	1.84436			98.4528	-2.34259	0.67056	-3.49348	0.000476766	3.32169	0.00636289	2.19635		WT	98.4528	-0.180407	0.680643	-0.265053	0.790969	0.101841	0.98447	0.00679742
ENSMUSG00000028889.17	Yrdc	8.19926	7.94269	7.37414	7.71149	7.01474	7.50507	8.82171	9.46954	7.68867	187.743	-1.37528	0.597121	-2.30319	0.021268	1.67227	0.115576	0.937133			187.743	-2.16434	0.599742	-3.60878	0.000307644	3.51195	0.00445231	2.35141		WT	187.743	-0.789051	0.603034	-1.30847	0.190715	0.719616	0.835413	0.0780989
ENSMUSG00000029094.12	Afap1	6.35912	6.28675	6.32344	6.12155	5.84852	5.84852	6.70022	6.58588	6.67566	8.5046	-1.55219	0.882976	-1.75791	0.0787636	1.10367	0.267822	0.572153			8.5046	-4.80481	1.29527	-3.70951	0.000207659	3.68265	0.0031831	2.49715		WT	8.5046	-3.25262	1.33233	-2.4413	0.0146343	1.83463	0.371281	0.430297
ENSMUSG00000030161.8	Gabarapl1	5.84852	6.22617	6.08949	5.84852	6.09901	6.06383	6.70085	7.01511	6.42301	8.70506	-3.54982	1.19482	-2.971	0.00296828	2.52749	0.0279709	1.55329			8.70506	-4.50002	1.34507	-3.34556	0.000821172	3.08557	0.00989773	2.00446		WT	8.70506	-0.950199	1.4487	-0.655897	0.51189	0.290823	0.952892	0.0209564
ENSMUSG00000032554.15	Trf	8.28787	9.03083	7.91946	7.84495	7.37871	7.02003	8.20806	8.96348	9.20699	229.634	-0.474904	0.527103	-0.90097	0.367604	0.434619	0.631394	0.1997			229.634	-2.14497	0.52918	-4.05339	5.04814e-05	4.29687	0.000976693	3.01024		WT	229.634	-1.67007	0.532102	-3.13862	0.00169747	2.7702	0.13122	0.882
ENSMUSG00000032740.16	Ccdc88a	6.82765	7.86028	6.52836	6.62077	6.66781	6.43753	8.20348	8.44542	7.20745	78.4949	-1.52295	0.772073	-1.97255	0.0485472	1.31384	0.197107	0.705298			78.4949	-3.41196	0.781006	-4.36868	1.25002e-05	4.90308	0.000294672	3.53066		WT	78.4949	-1.88901	0.787805	-2.39782	0.0164931	1.7827	0.392035	0.406675
ENSMUSG00000034120.18	Srsf2	8.96662	8.274	7.99562	7.76479	7.71541	8.21895	8.65613	10.6323	8.27517	349.731	-1.39882	0.639655	-2.18684	0.0287544	1.5413	0.141896	0.848031			349.731	-2.22775	0.64077	-3.47668	0.000507657	3.29443	0.00666479	2.17621		WT	349.731	-0.828933	0.642488	-1.29019	0.196984	0.70557	0.840314	0.0755584
ENSMUSG00000034265.8	Zdhhc14	6.42774	6.53425	5.84852	6.22604	6.24733	5.84852	7.04665	7.63253	6.87579	22.6168	-2.91826	1.02853	-2.8373	0.00454975	2.34201	0.0387786	1.41141			22.6168	-4.34809	1.0914	-3.98397	6.7774e-05	4.16894	0.00125943	2.89983		WT	22.6168	-1.42983	1.13273	-1.26229	0.206843	0.684359	0.850203	0.0704774
ENSMUSG00000034317.14	Trim59	6.98343	7.0851	7.19432	6.86559	6.9338	6.51255	7.95655	7.73582	7.44847	61.2569	-1.31674	0.461304	-2.85438	0.00431203	2.36532	0.0373158	1.42811			61.2569	-2.14736	0.469976	-4.56909	4.89844e-06	5.30994	0.000128718	3.89036		WT	61.2569	-0.830625	0.483723	-1.71715	0.0859517	1.06575	0.716879	0.144554
ENSMUSG00000035835.14	Plppr3	6.08815	6.48028	7.33445	6.22824	6.24467	5.84852	6.28991	7.53786	7.34808	27.7653	-1.0137	1.21108	-0.837029	0.402576	0.395152	0.660626	0.180045			27.7653	-4.23647	1.28177	-3.30516	0.000949229	3.02263	0.011114	1.95413		WT	27.7653	-3.22276	1.28629	-2.50547	0.012229	1.91261	0.339026	0.469767
ENSMUSG00000036661.14	Dennd3	8.68002	9.1017	7.17575	8.2175	7.4048	8.14103	9.46209	9.86301	9.48923	362.678	-1.34555	0.593715	-2.26632	0.0234316	1.6302	0.122983	0.910154			362.678	-2.18103	0.594964	-3.66582	0.000246543	3.60811	0.003677	2.43451		WT	362.678	-0.835482	0.596625	-1.40035	0.161409	0.792072	0.808414	0.0923664
ENSMUSG00000036905.8	C1qb	7.44519	7.68687	6.6668	6.88901	6.16398	7.07002	7.52554	8.26322	8.69587	97.6914	-1.54765	0.795002	-1.94673	0.0515675	1.28762	0.204571	0.689156			97.6914	-2.94174	0.804508	-3.65657	0.000255609	3.59242	0.0037767	2.42289		WT	97.6914	-1.39409	0.809446	-1.72228	0.085019	1.07048	0.716548	0.144755
ENSMUSG00000040270.16	Bach2	8.43204	8.55547	8.76579	7.97083	7.66135	8.01783	9.57707	9.53941	9.48203	348.581	-1.17599	0.24228	-4.85385	1.21088e-06	5.9169	3.52492e-05	4.45285			348.581	-2.20994	0.246681	-8.95868	3.286e-19	18.4833	5.71315e-17	16.2431		WT	348.581	-1.03395	0.250201	-4.13247	3.5888e-05	4.44505	0.0103499	1.98506
ENSMUSG00000040663.9	Clcf1	7.25875	7.66619	6.8673	6.7726	6.95679	6.89027	7.97522	7.70555	8.151	80.553	-1.17651	0.474201	-2.48104	0.0130999	1.88273	0.0829682	1.08109			80.553	-2.26133	0.485169	-4.66091	3.14814e-06	5.50195	8.70506e-05	4.06023		WT	80.553	-1.08482	0.492983	-2.20052	0.0277703	1.55642	0.4871	0.312382
ENSMUSG00000040899.14	Ccr6	6.7193	6.54754	7.96573	6.85027	7.69772	6.06918	10.5302	10.0237	9.6052	364.963	-4.06431	1.31948	-3.08024	0.00206833	2.68438	0.0209904	1.67798			364.963	-4.46541	1.31983	-3.38332	0.000716144	3.145	0.00891982	2.04964		WT	364.963	-0.4011	1.32978	-0.301629	0.762935	0.117513	0.983419	0.00726122
ENSMUSG00000040950.13	Mgl2	5.84852	6.04234	6.0585	5.84852	5.84852	5.84852	6.43786	6.93499	6.24432	5.62571	-4.41506	1.7229	-2.56257	0.01039	1.98339	0.0714383	1.14607			5.62571	-6.51101	1.81852	-3.5804	0.000343075	3.46461	0.00482482	2.31652		WT	5.62571	-2.09595	2.07771	-1.00878	0.313079	0.504346	0.901465	0.0450512
ENSMUSG00000042817.15	Flt3	7.0037	7.42212	6.71306	6.83245	6.75364	6.22879	7.59262	8.28003	8.10973	73.9431	-1.80034	0.645123	-2.79069	0.00525953	2.27905	0.0431943	1.36457			73.9431	-3.09678	0.659295	-4.69711	2.63873e-06	5.57861	7.41898e-05	4.12966		WT	73.9431	-1.29644	0.669312	-1.93697	0.0527489	1.27779	0.623748	0.204991
ENSMUSG00000043008.9	Klhl6	9.08141	8.81368	9.12426	8.72484	9.02068	8.54565	10.5123	10.6541	10.4342	703.74	-1.75127	0.234193	-7.47791	7.55119e-14	13.122	8.14281e-12	11.0892			703.74	-2.04982	0.234293	-8.74897	2.15302e-18	17.667	3.50335e-16	15.4555		WT	703.74	-0.29855	0.237429	-1.25743	0.208599	0.680688	0.851486	0.0698225
ENSMUSG00000044453.5	Ffar1	7.1144	6.97377	7.13947	6.60689	7.05775	6.72528	7.88425	8.00559	7.90357	71.379	-1.6835	0.408716	-4.11899	3.80531e-05	4.41961	0.000762352	3.11784			71.379	-2.39325	0.417981	-5.72574	1.02984e-08	7.98723	4.73578e-07	6.32461		WT	71.379	-0.709754	0.433209	-1.63836	0.101346	0.994193	0.745968	0.12728
ENSMUSG00000046432.12	Bex3	7.00993	7.01231	7.19392	6.6245	7.1219	6.95132	7.79686	7.98733	7.95993	72.6527	-1.66635	0.415579	-4.00971	6.07932e-05	4.21614	0.0011269	2.94811			72.6527	-2.06128	0.419054	-4.9189	8.70328e-07	6.06032	2.70078e-05	4.56851		WT	72.6527	-0.394931	0.434386	-0.909171	0.36326	0.439782	0.924248	0.0342113
ENSMUSG00000047146.17	Tet1	6.52772	5.84852	5.84852	5.84852	6.00426	5.84852	7.45066	6.47314	6.88655	14.9402	-3.18791	1.47905	-2.15538	0.0311319	1.50679	0.149176	0.826302			14.9402	-7.00023	1.84666	-3.79075	0.000150195	3.82334	0.00244394	2.61191		WT	14.9402	-3.81231	1.88539	-2.02203	0.0431734	1.36478	0.587054	0.231322
ENSMUSG00000047959.4	Kcna3	7.33345	8.10838	7.27963	7.08117	7.64024	6.86956	8.16834	8.59308	8.55328	134.37	-1.28173	0.531158	-2.41309	0.0158181	1.80085	0.0946721	1.02378			134.37	-2.05763	0.534535	-3.84938	0.000118418	3.92658	0.00200662	2.69753		WT	134.37	-0.775896	0.539317	-1.43866	0.150246	0.823197	0.798605	0.097668
ENSMUSG00000049047.11	Armcx3	6.2128	6.04076	6.4661	6.23224	6.31507	5.84852	7.0484	6.92975	7.1762	17.1196	-3.07077	0.94919	-3.23515	0.00121579	2.91514	0.0138067	1.85991			17.1196	-3.63598	0.969407	-3.75073	0.00017632	3.7537	0.00279382	2.5538		WT	17.1196	-0.565213	1.03978	-0.543589	0.586724	0.231566	0.96597	0.0150364
ENSMUSG00000049092.11	Gpr137c	6.30449	6.21544	6.11533	5.84852	5.84852	5.84852	6.39046	6.79443	6.47045	6.25552	-2.05507	1.19887	-1.71417	0.0864968	1.063	0.284296	0.54623			6.25552	-6.39532	1.60618	-3.9817	6.84235e-05	4.16479	0.00126778	2.89695		WT	6.25552	-4.34025	1.66633	-2.60467	0.00919631	2.03639	0.299326	0.523855
ENSMUSG00000052949.14	Rnf157	6.53223	6.27413	7.30293	6.37626	6.68298	6.34598	7.65365	7.29876	7.37915	39.2829	-1.53278	0.80288	-1.90911	0.0562485	1.24989	0.216694	0.664153			39.2829	-2.77931	0.817369	-3.40031	0.000673096	3.17192	0.00845835	2.07271		WT	39.2829	-1.24652	0.829799	-1.5022	0.133045	0.876001	0.785066	0.105094
ENSMUSG00000059336.14	Slc14a1	6.94409	6.77138	6.90725	6.70752	7.08481	6.56791	7.95225	7.40147	7.82199	57.4823	-1.9118	0.511174	-3.74001	0.00018401	3.73516	0.00292269	2.53422			57.4823	-2.09222	0.50981	-4.10392	4.06213e-05	4.39125	0.000829834	3.08101		WT	57.4823	-0.18042	0.52933	-0.340845	0.73322	0.134765	0.982943	0.00747177
ENSMUSG00000059994.10	Fcrl1	10.1425	9.23907	10.2905	9.61339	8.6712	8.91128	11.2803	10.8396	11.0109	1115.62	-1.1881	0.382414	-3.10685	0.00189094	2.72332	0.0195576	1.70869			1115.62	-2.16678	0.383211	-5.65426	1.56516e-08	7.80544	7.12006e-07	6.14752		WT	1115.62	-0.978677	0.383947	-2.54899	0.0108036	1.96643	0.325973	0.486818
ENSMUSG00000071076.6	Jund	11.5062	11.6454	9.76223	10.5958	9.61983	10.4255	12.0688	13.6122	10.9127	3157.4	-1.47052	0.624731	-2.35384	0.0185805	1.73094	0.105454	0.976937			3157.4	-2.44804	0.624904	-3.91746	8.94863e-05	4.04824	0.00159517	2.79719		WT	3157.4	-0.977518	0.625107	-1.56376	0.117874	0.928583	0.768939	0.114108
ENSMUSG00000071669.14	Snx29	8.09646	8.55214	7.95311	8.01637	7.71209	7.98508	9.33627	9.57383	9.2762	300.132	-1.53361	0.301019	-5.09472	3.49258e-07	6.45685	1.14885e-05	4.93974			300.132	-2.02474	0.30193	-6.70598	2.00063e-11	10.6988	1.43974e-09	8.84171		WT	300.132	-0.491128	0.307171	-1.59887	0.109849	0.959205	0.759953	0.119213
ENSMUSG00000073008.11	Gpr174	6.445	6.64784	6.26084	6.48732	6.34567	6.23052	7.70604	6.83807	7.09375	26.5163	-2.47166	0.75605	-3.26917	0.00107863	2.96713	0.0125127	1.90265			26.5163	-3.03675	0.768167	-3.95324	7.70989e-05	4.11295	0.00141407	2.84953		WT	26.5163	-0.565093	0.807174	-0.700088	0.483872	0.315269	0.948217	0.0230923
ENSMUSG00000074622.4	Mafb	6.72931	7.02932	6.69884	6.47344	6.53412	6.22636	7.10675	7.00026	7.46404	30.8104	-0.97865	0.588976	-1.66161	0.0965903	1.01507	0.303823	0.517379			30.8104	-2.54902	0.627599	-4.06154	4.87508e-05	4.31202	0.000951915	3.0214		WT	30.8104	-1.57037	0.640428	-2.45206	0.0142042	1.84758	0.366972	0.435367
ENSMUSG00000074682.4	Zcchc3	6.79546	6.42096	5.84852	6.04667	5.84852	5.84852	6.41577	6.78702	6.73186	10.2859	-0.69579	1.2771	-0.544822	0.585876	0.232194	0.797062	0.0985079			10.2859	-5.72275	1.71822	-3.33063	0.000866505	3.06223	0.0103459	1.98523		WT	10.2859	-5.02696	1.72773	-2.90958	0.00361918	2.44139	0.198867	0.701437
ENSMUSG00000076435.3	Acsf2	6.88273	6.81668	7.39365	7.01107	7.05703	6.52512	7.88387	7.59673	8.13046	70.3418	-1.64487	0.557072	-2.9527	0.0031501	2.50168	0.0292439	1.53396			70.3418	-2.09306	0.560037	-3.73736	0.000185966	3.73057	0.00291393	2.53552		WT	70.3418	-0.448192	0.571466	-0.784285	0.432873	0.36364	0.935474	0.0289682
ENSMUSG00000076501.2	Igkv2-137	6.66059	7.50773	5.84852	6.32394	6.50588	5.84852	9.29693	9.19392	10.0349	228.258	-4.21744	1.67434	-2.51887	0.0117733	1.9291	0.076964	1.11371			228.258	-6.70249	1.70033	-3.94188	8.08447e-05	4.09235	0.00147638	2.8308		WT	228.258	-2.48505	1.7065	-1.45623	0.14533	0.837645	0.792638	0.100925
ENSMUSG00000076571.2	Igkv5-37	5.84852	6.36313	5.84852	5.84852	5.84852	5.84852	6.48556	6.43156	6.94377	7.02252	-2.88763	1.71518	-1.68357	0.0922645	1.03497	0.29527	0.52978			7.02252	-6.70832	2.00296	-3.3492	0.000810451	3.09127	0.00980576	2.00852		WT	7.02252	-3.82069	2.0725	-1.84351	0.0652539	1.18539	0.662435	0.178857
ENSMUSG00000076575.6	Igkv7-33	6.04878	6.62496	5.84852	5.84852	5.84852	5.84852	7.7901	8.11044	8.61124	66.3055	-4.9837	1.71995	-2.89759	0.00376045	2.42476	0.0335492	1.47432			66.3055	-10.0852	2.05365	-4.91084	9.06879e-07	6.04245	2.80734e-05	4.5517		WT	66.3055	-5.10146	2.08385	-2.44809	0.0143614	1.8428	0.367499	0.434743
ENSMUSG00000076655.2	Ighv4-1	5.84852	7.09166	6.13697	6.04685	5.84852	5.84852	9.34466	9.69733	8.8066	183.093	-5.05954	1.70159	-2.97343	0.00294493	2.53093	0.0278142	1.55573			183.093	-10.5409	2.05778	-5.12245	3.01592e-07	6.52058	1.02898e-05	4.98759		WT	183.093	-5.48134	2.06924	-2.64896	0.00807402	2.09291	0.282045	0.549682
ENSMUSG00000076665.4	Ighv7-1	5.84852	6.72574	6.35924	5.84852	6.15917	5.84852	8.91649	8.19072	7.98462	82.9152	-4.60573	1.45451	-3.16652	0.00154277	2.8117	0.0166945	1.77743			82.9152	-8.01335	1.66071	-4.82527	1.39816e-06	5.85444	4.21508e-05	4.37519		WT	82.9152	-3.40762	1.68466	-2.02273	0.0431006	1.36552	0.586802	0.231508
ENSMUSG00000076688.2	Ighv15-2	6.05823	6.28554	5.84852	5.84852	5.84852	5.84852	6.66979	6.56211	6.60442	6.25558	-2.8983	1.39146	-2.08291	0.0372592	1.42877	0.167775	0.775274			6.25558	-6.54541	1.72093	-3.80343	0.000142708	3.84555	0.00234922	2.62908		WT	6.25558	-3.64712	1.81273	-2.01194	0.0442259	1.35432	0.589055	0.229844
ENSMUSG00000076939.2	Iglv3	9.33015	9.38487	7.61925	8.68906	8.29127	8.69222	10.1852	10.5034	10.2825	614.907	-1.5657	0.499082	-3.13717	0.00170589	2.76805	0.017943	1.74611			614.907	-2.10268	0.499508	-4.2095	2.55939e-05	4.59186	0.000557182	3.254		WT	614.907	-0.536975	0.500972	-1.07187	0.283779	0.547019	0.888147	0.0515154
ENSMUSG00000087642.3	Ighe	5.84852	5.84852	5.84852	5.84852	5.84852	5.84852	6.45659	6.41825	6.84945	5.37312	-6.27094	1.95932	-3.20058	0.00137154	2.86279	0.0152405	1.817			5.37312	-6.50167	1.95933	-3.31832	0.000905612	3.04306	0.0107021	1.97053		WT	5.37312	0	2.27742	0	1	0	1	0
ENSMUSG00000089809.9	Rasgef1b	9.08075	8.81252	9.50591	8.37982	8.15205	8.53836	10.9881	10.7882	10.7985	811.658	-1.9149	0.271487	-7.05337	1.74642e-12	11.7579	1.55808e-10	9.80741			811.658	-2.95935	0.273861	-10.806	3.22303e-27	26.4917	1.46095e-24	23.8354		WT	811.658	-1.04445	0.276282	-3.78037	0.000156593	3.80523	0.0248963	1.60386
ENSMUSG00000094134.2	Ighv5-15	5.84852	6.41627	5.84852	5.84852	5.84852	5.84852	6.62202	6.75656	7.15637	11.1422	-3.30147	1.50573	-2.19261	0.0283353	1.54767	0.140586	0.852059			11.1422	-7.41951	1.84407	-4.02345	5.73528e-05	4.24145	0.0010897	2.96269		WT	11.1422	-4.11804	1.90619	-2.16036	0.030745	1.51223	0.505662	0.29614
ENSMUSG00000094993.2	Igkv4-51	6.56593	6.8298	6.14425	6.31622	5.84852	6.34665	7.14357	6.91548	7.83314	29.7435	-2.22314	0.95536	-2.32702	0.0199643	1.69975	0.110922	0.954983			29.7435	-4.02017	1.00842	-3.98659	6.70285e-05	4.17374	0.00124948	2.90327		WT	29.7435	-1.79703	1.02933	-1.74583	0.0808413	1.09237	0.706975	0.150596
ENSMUSG00000095280.1	Gm21738	6.44372	6.67374	6.93603	6.29491	6.51383	6.23115	6.84625	7.79304	6.66485	28.3209	-1.41355	0.826859	-1.70954	0.0873519	1.05873	0.285667	0.544139			28.3209	-2.93105	0.856849	-3.42073	0.000624525	3.20445	0.0079344	2.10049		WT	28.3209	-1.51751	0.872226	-1.73981	0.0818923	1.08676	0.708955	0.149381
ENSMUSG00000095761.6	Ighv1-20	6.13461	6.40421	5.84852	6.12246	6.02404	5.84852	6.88454	6.71726	6.55189	8.93127	-2.59058	1.17421	-2.20624	0.0273673	1.56277	0.137513	0.861657			8.93127	-4.51585	1.36206	-3.31547	0.000914899	3.03863	0.0107917	1.96691		WT	8.93127	-1.92527	1.42867	-1.3476	0.177788	0.750098	0.826115	0.0829595
ENSMUSG00000096150.1	Ighv1-85	6.05131	6.80471	5.84852	5.84852	6.10119	5.84852	7.99379	8.34391	8.08209	63.3041	-4.29686	1.66716	-2.57735	0.00995618	2.00191	0.0693876	1.15872			63.3041	-8.20229	1.94494	-4.21725	2.47299e-05	4.60678	0.000540227	3.26742		WT	63.3041	-3.90543	1.96589	-1.9866	0.0469667	1.32821	0.600121	0.221761
ENSMUSG00000096326.2	Ighv1-78	6.12299	8.37384	6.36175	6.20134	5.84852	5.84852	9.11565	7.67665	7.88076	102.779	-1.5383	1.80111	-0.854083	0.393059	0.405543	0.653168	0.184975			102.779	-7.84006	2.01385	-3.89307	9.89849e-05	4.00443	0.00173285	2.76124		WT	102.779	-6.30176	2.01543	-3.12676	0.00176743	2.75266	0.131922	0.879681
ENSMUSG00000096461.5	Igkv14-130	7.33884	6.28164	5.84852	6.18193	6.02658	5.84852	8.11567	7.23726	7.16849	39.977	-1.96939	1.21939	-1.61506	0.106298	0.973474	0.320844	0.493706			39.977	-6.17154	1.4033	-4.39787	1.0932e-05	4.9613	0.000262285	3.58123		WT	39.977	-4.20215	1.41242	-2.97513	0.0029286	2.53334	0.173768	0.76003
ENSMUSG00000102364.1	Ighv8-5	6.0516	6.79479	6.05792	5.84852	6.09972	5.84852	9.09509	7.35602	8.69278	93.6606	-4.85123	1.4763	-3.28607	0.00101595	2.99313	0.0120103	1.92045			93.6606	-8.79529	1.784	-4.9301	8.21868e-07	6.0852	2.58838e-05	4.58697		WT	93.6606	-3.94406	1.80686	-2.18283	0.0290484	1.53688	0.499494	0.301469
ENSMUSG00000105606.1	Igkv2-109	7.93934	8.34514	7.49234	7.53948	6.98666	7.55475	8.78212	8.34112	8.92904	177.201	-1.0557	0.451979	-2.33572	0.0195056	1.70984	0.109205	0.961758			177.201	-2.10426	0.456454	-4.61001	4.02647e-06	5.39508	0.000107143	3.97004		WT	177.201	-1.04856	0.459918	-2.27988	0.0226147	1.64561	0.444444	0.352183
ENSMUSG00000000001.4	Gnai3	8.12744	8.33567	8.03676	8.13782	8.18716	8.50753	8.65032	8.42359	8.24336	212.153	-0.401226	0.284836	-1.40862	0.158947	0.798747	0.40276	0.394954			212.153	-0.233177	0.282873	-0.824319	0.409759	0.387472	0.679919	0.167543			212.153	0.168049	0.285966	0.587654	0.556765	0.254328	0.96106	0.0172497
ENSMUSG00000000028.15	Cdc45	8.27482	7.73392	9.1229	7.7279	8.0782	7.76642	7.73819	7.80022	7.4607	164.474	1.27484	0.476399	2.67599	0.007451	2.12779	0.055797	1.25339			164.474	0.329202	0.478394	0.68814	0.491364	0.308596	0.736727	0.132693			164.474	-0.945635	0.475266	-1.9897	0.0466245	1.33139	0.600121	0.221761
ENSMUSG00000000037.17	Scml2	5.84852	5.84852	5.84852	5.84852	5.84852	5.84852	5.84852	6.14198	5.84852	0.265825	-1.95688	4.00676	-0.488395	0.62527	0.203932		#NUM!			0.265825	-2.18762	4.00683	-0.545974	0.585084	0.232782		#NUM!			0.265825	0	4.08046	0	1	0		#NUM!
ENSMUSG00000000049.11	Apoh	5.84852	5.84852	5.84852	5.84852	6.25039	5.84852	5.84852	5.84852	5.84852	0.499995	0	4.08046	0	1	0		#NUM!			0.499995	3.16181	3.96335	0.79776	0.42501	0.371601		#NUM!			0.499995	2.85409	3.96329	0.720132	0.471444	0.32657		#NUM!
ENSMUSG00000000056.7	Narf	8.13551	7.86152	7.71602	7.65604	7.34221	7.72204	8.17672	8.39776	7.98547	141.219	-0.439161	0.335524	-1.30888	0.190575	0.719935	0.448873	0.347876			141.219	-1.01629	0.337687	-3.00955	0.00261634	2.58231	0.0249553	1.60284			141.219	-0.577126	0.34094	-1.69275	0.0905038	1.04333	0.728054	0.137837
ENSMUSG00000000058.6	Cav2	5.84852	5.84852	5.84852	6.01282	5.84852	5.84852	5.84852	5.84852	6.24634	0.57304	-2.77853	3.97061	-0.699774	0.484069	0.315093		#NUM!			0.57304	-2.17959	3.97067	-0.548921	0.583059	0.234287		#NUM!			0.57304	0.598939	4.08046	0.146782	0.883304	0.0538899		#NUM!
ENSMUSG00000000078.7	Klf6	10.5729	12.15	9.75048	11.8411	11.85	12.6401	12.1359	12.1684	11.9267	3627.14	-0.940988	0.516751	-1.82097	0.0686117	1.1636	0.246289	0.608554			3627.14	0.0826829	0.516549	0.160068	0.872828	0.0590715	0.948615	0.0229099			3627.14	1.02367	0.516741	1.98101	0.0475898	1.32249	0.602587	0.21998
ENSMUSG00000000085.16	Scmh1	7.74019	7.47068	7.48863	7.63387	7.38912	7.58317	8.18134	8.00741	7.76519	111.439	-0.726928	0.3237	-2.24568	0.0247244	1.60688	0.127131	0.89575			111.439	-0.789208	0.3226	-2.4464	0.0144292	1.84076	0.0890736	1.05025			111.439	-0.0622794	0.328961	-0.189322	0.849841	0.0706626	0.989751	0.00447389
ENSMUSG00000000088.7	Cox5a	9.89191	9.71751	10.2109	10.0652	10.2481	9.88248	9.9418	9.7832	9.9796	897.296	0.0571067	0.223535	0.255471	0.798359	0.0978015	0.911644	0.0401747			897.296	0.189925	0.223155	0.851091	0.394719	0.403712	0.668683	0.17478			897.296	0.132818	0.223455	0.594384	0.552255	0.25786	0.960573	0.0174695
ENSMUSG00000000093.6	Tbx2	6.04793	6.11718	6.05849	6.39189	6.29668	6.27033	6.30287	5.84852	6.47662	4.44708	-1.9366	1.47882	-1.30956	0.190346	0.720456	0.448505	0.348233			4.44708	0.173315	1.32966	0.130345	0.896294	0.0475497	0.959413	0.0179945			4.44708	2.10991	1.47687	1.42864	0.153109	0.814999	0.800466	0.0966573
ENSMUSG00000000120.6	Ngfr	6.34119	6.92519	6.67022	6.17983	6.57239	6.52665	6.56654	6.50573	6.45765	14.1768	0.684928	0.82745	0.827758	0.407808	0.389545	0.664144	0.177738			14.1768	-0.265832	0.843668	-0.315091	0.752693	0.123382	0.894427	0.0484552			14.1768	-0.95076	0.836059	-1.13719	0.255458	0.592681	0.877543	0.0567314
ENSMUSG00000000131.15	Xpo6	9.51217	10.0746	10.6366	10.4648	9.68322	9.28285	10.696	10.4245	10.5656	1088.72	-0.45885	0.393667	-1.16558	0.243785	0.612994	0.513615	0.289363			1088.72	-0.739092	0.393686	-1.87736	0.0604684	1.21847	0.229918	0.638428			1088.72	-0.280242	0.394004	-0.711268	0.476918	0.321556	0.947015	0.0236432
ENSMUSG00000000134.17	Tfe3	8.0107	7.94911	7.90897	8.59713	8.10859	8.0034	8.01292	8.29052	8.16137	177.166	-0.316545	0.308372	-1.0265	0.304654	0.516193	0.574167	0.240962			177.166	0.149211	0.305413	0.488557	0.625156	0.204012	0.82479	0.0836569			177.166	0.465756	0.308004	1.51217	0.13049	0.884424	0.781909	0.106844
ENSMUSG00000000142.15	Axin2	5.84852	5.84852	5.84852	5.84852	5.84852	5.84852	5.84852	5.84852	6.29583	0.620407	-3.1451	3.951	-0.796027	0.426016	0.370574		#NUM!			0.620407	-3.37585	3.95107	-0.854416	0.392875	0.405746		#NUM!			0.620407	0	4.08046	0	1	0		#NUM!
ENSMUSG00000000148.17	Brat1	8.48008	8.70217	8.17646	8.68889	8.51901	8.91509	8.42529	8.9432	8.76023	292.705	-0.34566	0.303064	-1.14055	0.254057	0.595069	0.523986	0.28068			292.705	-0.0124852	0.301491	-0.0414117	0.966968	0.014588	0.988231	0.00514168			292.705	0.333175	0.303121	1.09915	0.271703	0.565905	0.888087	0.0515443
ENSMUSG00000000149.10	Gna12	6.60019	6.34333	6.68057	6.46889	6.24332	6.56865	6.74252	6.8389	6.55838	15.2978	-0.635051	0.731282	-0.868408	0.385171	0.414347	0.64696	0.189123			15.2978	-1.15202	0.740435	-1.55587	0.11974	0.921761	0.35055	0.45525			15.2978	-0.516966	0.759092	-0.681032	0.495851	0.304648	0.952371	0.0211937
ENSMUSG00000000154.16	Slc22a18	6.1382	6.18027	5.84852	6.31235	6.29402	6.93551	5.84852	6.22326	5.84852	6.12595	0.416145	1.73663	0.239628	0.810618	0.0911836	0.91736	0.03746			6.12595	3.48562	1.62177	2.14927	0.0316131	1.50013	0.15204	0.818043			6.12595	3.06948	1.61106	1.90525	0.0567477	1.24605	0.637158	0.195753
ENSMUSG00000000157.16	Itgb2l	5.84852	6.25479	7.52399	5.84852	6.4178	6.48018	6.788	7.4368	6.47593	25.0362	-0.317598	1.46464	-0.216844	0.82833	0.0817967	0.926263	0.0332657			25.0362	-2.48544	1.4898	-1.66831	0.0952548	1.02111	0.305112	0.515541			25.0362	-2.16785	1.49241	-1.45258	0.146339	0.834639	0.794002	0.100178
ENSMUSG00000000167.14	Pih1d2	6.18246	6.34885	6.18546	5.84852	6.17365	6.12101	6.21443	6.2383	5.84852	2.913	0.776969	1.60816	0.483142	0.628995	0.201353	0.822043	0.0851054			2.913	-0.617447	1.63472	-0.377708	0.705648	0.151412	0.869945	0.0605083			2.913	-1.39442	1.60856	-0.86687	0.386013	0.413398	0.926462	0.0331724
ENSMUSG00000000168.9	Dlat	8.65633	8.58926	8.25874	8.57319	8.69797	8.63322	8.54552	8.55547	8.3742	268.124	0.0240531	0.236917	0.101526	0.919133	0.0366216	0.967895	0.0141718			268.124	0.191201	0.235334	0.812465	0.416525	0.380359	0.684445	0.164661			268.124	0.167148	0.236406	0.707038	0.479543	0.319173	0.947015	0.0236432
ENSMUSG00000000171.5	Sdhd	9.38405	9.50174	9.35481	9.25488	9.48653	9.38767	9.22205	9.19153	9.14394	533.685	0.275025	0.176623	1.55713	0.119439	0.922853	0.343147	0.46452			533.685	0.233093	0.176359	1.32169	0.18627	0.729858	0.448177	0.34855			533.685	-0.0419324	0.1764	-0.237712	0.812104	0.0903883	0.98447	0.00679742
ENSMUSG00000000184.12	Ccnd2	10.9523	11.0254	10.6437	11.0183	10.4876	10.6296	9.55607	9.70278	9.8896	1364.51	1.27508	0.234765	5.43131	5.5942e-08	7.25226	2.19537e-06	5.65849			1364.51	1.11118	0.234777	4.73292	2.21318e-06	5.65498	6.45739e-05	4.18994			1364.51	-0.163901	0.233794	-0.701052	0.483271	0.315809	0.947966	0.0232073
ENSMUSG00000000194.13	Gpr107	8.73237	8.57639	7.69725	8.43318	8.36014	8.47457	8.29925	8.34685	8.03176	222.734	0.248648	0.385752	0.644581	0.519199	0.284666	0.753227	0.123074			222.734	0.272388	0.384925	0.70764	0.479169	0.319511	0.729031	0.137254			222.734	0.0237397	0.385118	0.0616428	0.950847	0.0218892	0.99522	0.00208106
ENSMUSG00000000202.9	Btbd17	6.13193	5.84852	5.84852	5.84852	5.84852	5.84852	6.1196	6.00916	5.84852	0.55405	-0.306673	3.95318	-0.0775762	0.938165	0.0277207		#NUM!			0.55405	-2.37253	3.9973	-0.593532	0.552825	0.257412		#NUM!			0.55405	-2.06585	4.03731	-0.511691	0.608867	0.215477		#NUM!
ENSMUSG00000000204.16	Slfn4	6.76832	7.07217	7.64937	7.02807	6.69042	6.84182	6.64616	6.6125	6.81427	35.6664	1.46017	0.618602	2.36044	0.0182534	1.73866	0.104314	0.981659			35.6664	0.541569	0.62732	0.863306	0.387969	0.411203	0.662733	0.178661			35.6664	-0.918601	0.617946	-1.48654	0.137137	0.862847	0.786962	0.104046
ENSMUSG00000000216.8	Scnn1g	5.84852	5.84852	5.84852	5.84852	5.84852	5.84852	5.84852	5.84852	6.19555	0.372244	-2.39921	3.98064	-0.60272	0.546695	0.262255		#NUM!			0.372244	-2.62995	3.9807	-0.660676	0.50882	0.293436		#NUM!			0.372244	0	4.08046	0	1	0		#NUM!
ENSMUSG00000000244.17	Tspan32	10.3932	10.407	10.3296	10.203	10.5337	10.6943	10.2882	10.5911	10.4141	1272.14	-0.0649757	0.205775	-0.315761	0.752184	0.123676	0.888345	0.0514184			1272.14	0.059059	0.205392	0.287542	0.773697	0.111429	0.90605	0.042848			1272.14	0.124035	0.205776	0.602766	0.546664	0.262279	0.960573	0.0174695
ENSMUSG00000000253.13	Gmpr	6.20506	5.84852	6.62364	5.84852	6.03104	5.84852	5.84852	6.61286	6.12921	4.47123	0.122622	2.05502	0.0596693	0.952419	0.0211719	0.981583	0.00807283			4.47123	-4.16991	2.34419	-1.77883	0.075268	1.12339	0.263968	0.578448			4.47123	-4.29253	2.34728	-1.82872	0.0674414	1.17107	0.669708	0.174114
ENSMUSG00000000266.11	Mid2	5.84852	5.84852	5.84852	5.84852	5.84852	5.84852	5.84852	5.84852	6.0492	0.124081	-0.654091	4.08046	-0.160298	0.872646	0.0591619		#NUM!			0.124081	-0.88482	4.08052	-0.21684	0.828333	0.0817949		#NUM!			0.124081	0	4.08046	0	1	0		#NUM!
ENSMUSG00000000275.16	Trim25	10.3891	10.2976	9.98327	10.0097	9.98454	10.0109	9.92732	9.78919	10.222	970.141	0.270369	0.214384	1.26114	0.207258	0.683489	0.471913	0.326138			970.141	0.0129311	0.214354	0.0603258	0.951896	0.0214104	0.982073	0.0078561			970.141	-0.257438	0.21441	-1.20068	0.229876	0.638506	0.860687	0.065155
ENSMUSG00000000276.11	Dgke	6.99673	7.34741	7.12511	6.6748	7.21973	7.16116	7.34812	7.51373	7.64599	59.6191	-0.717837	0.480799	-1.49301	0.135435	0.868269	0.367834	0.434348			59.6191	-1.01119	0.480411	-2.10484	0.0353052	1.45216	0.162736	0.788517			59.6191	-0.293352	0.488078	-0.601035	0.547817	0.261365	0.960573	0.0174695
ENSMUSG00000000278.10	Scpep1	10.6155	10.8827	10.6378	10.4494	9.8381	10.2068	10.251	10.1704	10.1541	1226.9	0.570059	0.223913	2.5459	0.0108998	1.96258	0.0733707	1.13448			1226.9	-0.00702963	0.224178	-0.0313574	0.974985	0.0110023	0.991467	0.0037216			1226.9	-0.577089	0.223951	-2.57686	0.00997025	2.00129	0.31381	0.503333
ENSMUSG00000000282.12	Mnt	7.03651	6.64877	7.24439	6.80664	7.02444	6.72622	7.13568	6.60067	7.05742	34.944	0.121607	0.621405	0.195698	0.844847	0.0732221	0.934857	0.0292547			34.944	-0.282307	0.622827	-0.453267	0.650356	0.186849	0.838043	0.0767339			34.944	-0.403914	0.623884	-0.647419	0.517361	0.286207	0.953879	0.0205068
ENSMUSG00000000290.13	Itgb2	11.2974	11.2434	11.2055	11.5202	11.5183	11.2486	10.8111	11.2346	11.4594	2400.4	0.0596304	0.221325	0.269425	0.787603	0.103693	0.905699	0.043016			2400.4	0.253481	0.221078	1.14657	0.251561	0.599357	0.529548	0.276095			2400.4	0.19385	0.221212	0.876311	0.380861	0.419233	0.926462	0.0331724
ENSMUSG00000000295.13	Hddc2	8.05887	8.21353	8.59141	8.55294	8.67085	7.94317	8.57482	8.08631	8.27768	222.117	-0.0300968	0.369027	-0.0815572	0.934999	0.0291889	0.975183	0.0109141			222.117	0.138318	0.367802	0.376068	0.706867	0.150662	0.870771	0.0600961			222.117	0.168415	0.368908	0.456523	0.648014	0.188416	0.972382	0.0121632
ENSMUSG00000000301.16	Pemt	6.75888	6.61521	6.51141	6.75753	6.72227	6.82775	6.52653	6.39078	6.29834	16.9571	0.950126	0.637225	1.49104	0.135952	0.866616	0.368321	0.433774			16.9571	1.42777	0.62772	2.27453	0.0229341	1.63952	0.124907	0.903413			16.9571	0.477643	0.605788	0.788466	0.430424	0.366103	0.935258	0.0290683
ENSMUSG00000000303.12	Cdh1	5.84852	6.12207	5.84852	5.84852	5.84852	6.87483	5.84852	6.25893	5.84852	4.13143	-1.16665	3.06222	-0.380983	0.703216	0.152911	0.862485	0.0642485			4.13143	2.67448	2.88498	0.927038	0.353907	0.451111	0.632281	0.19909			4.13143	3.84113	3.007	1.2774	0.201462	0.695808	0.846096	0.0725802
ENSMUSG00000000317.11	Bcl6b	5.84852	6.22562	6.35503	6.11585	6.20748	5.84852	6.17307	6.18018	6.12447	2.75627	0.454954	1.63211	0.278751	0.780436	0.107663	0.903068	0.0442794			2.75627	-0.531233	1.67689	-0.316797	0.751397	0.12413	0.893913	0.0487049			2.75627	-0.986187	1.66841	-0.591094	0.554457	0.256132	0.960713	0.0174061
ENSMUSG00000000318.16	Clec10a	6.27303	6.46524	6.39846	7.19409	6.08899	6.15857	6.45723	6.91416	6.50744	15.3184	-1.2018	1.16893	-1.02812	0.303894	0.517278	0.573344	0.241585			15.3184	-0.0267695	1.15581	-0.0231608	0.981522	0.00809995	0.994133	0.00255562			15.3184	1.17503	1.17883	0.996782	0.31887	0.496386	0.902778	0.0444189
ENSMUSG00000000320.10	Alox12	5.84852	5.84852	5.84852	5.84852	5.84852	5.84852	5.84852	5.9902	6.08874	0.23971	-1.63413	4.02721	-0.405773	0.684909	0.164367		#NUM!			0.23971	-1.86487	4.02728	-0.46306	0.643321	0.191572		#NUM!			0.23971	0	4.08046	0	1	0		#NUM!
ENSMUSG00000000325.16	Arvcf	6.45411	6.80702	6.44033	6.03141	6.51468	6.6464	6.6621	7.1125	6.83869	19.1335	-1.01689	0.882914	-1.15175	0.249424	0.603061	0.518979	0.284851			19.1335	-1.58348	0.890411	-1.77837	0.0753429	1.12296	0.264151	0.578148			19.1335	-0.566586	0.898494	-0.630596	0.528305	0.277115	0.956412	0.0193552
ENSMUSG00000000326.13	Comt	8.70894	8.84854	8.70743	8.85323	9.07916	8.96486	8.08696	8.14179	7.98778	294.62	0.963293	0.208809	4.61327	3.96391e-06	5.40188	0.000104366	3.98144			294.62	1.23549	0.207342	5.95873	2.54211e-09	8.59481	1.28544e-07	6.89095			294.62	0.272199	0.203578	1.33707	0.181198	0.741846	0.826115	0.0829595
ENSMUSG00000000339.14	Rtca	8.63845	8.67964	9.31924	9.42389	8.91233	8.71147	8.9455	8.62933	8.77168	376.457	0.16319	0.338834	0.481621	0.630075	0.200608	0.822651	0.0847844			376.457	0.328911	0.338386	0.971999	0.331051	0.480105	0.609384	0.215109			376.457	0.165721	0.33856	0.489489	0.624496	0.204471	0.969622	0.0133975
ENSMUSG00000000340.10	Dbt	7.1511	7.19241	7.56189	7.6159	8.22823	6.99411	7.08105	7.09667	7.05207	73.3484	0.537833	0.559962	0.960481	0.336813	0.472611	0.604548	0.218569			73.3484	1.29841	0.556033	2.33514	0.0195362	1.70916	0.111056	0.954457			73.3484	0.760581	0.558092	1.36282	0.172938	0.76211	0.824421	0.0838512
ENSMUSG00000000346.9	Dazap2	11.6358	12.025	11.9613	11.7006	11.9683	12.2602	11.6335	11.5337	11.5783	3527.72	0.311883	0.213998	1.45741	0.145003	0.838623	0.381375	0.418648			3527.72	0.425822	0.213903	1.99072	0.0465114	1.33244	0.195272	0.70936			3527.72	0.113939	0.213881	0.532719	0.594228	0.226047	0.966221	0.0149233
ENSMUSG00000000355.13	Mcts1	7.57101	7.48511	7.13826	7.40681	7.51247	7.12642	8.06837	7.37783	7.318	81.5047	-0.435356	0.482506	-0.902282	0.366907	0.435444	0.630911	0.200032			81.5047	-0.543093	0.48128	-1.12843	0.259136	0.586471	0.53692	0.27009			81.5047	-0.107736	0.486052	-0.221656	0.824582	0.0837663	0.985572	0.00631172
ENSMUSG00000000359.3	Rem1	6.10534	5.84852	5.84852	5.84852	5.98395	5.84852	5.84852	5.96846	6.37292	1.15938	-1.01138	3.20233	-0.315825	0.752135	0.123704		#NUM!			1.15938	-2.23443	3.25726	-0.685985	0.492722	0.307398		#NUM!			1.15938	-1.22306	3.3113	-0.36936	0.71186	0.147606		#NUM!
ENSMUSG00000000365.9	Rnf17	5.84852	6.00907	5.84852	5.84852	6.20651	5.84852	6.21769	6.44336	6.59821	3.76911	-4.7552	2.00178	-2.37549	0.0175258	1.75632	0.101845	0.99206			3.76911	-3.27502	1.86173	-1.75913	0.0785561	1.10482	0.271154	0.566783			3.76911	1.48018	2.18613	0.677075	0.498358	0.302458	0.952371	0.0211937
ENSMUSG00000000374.8	Trappc10	7.89608	8.24894	8.88189	8.47721	8.10462	8.24878	8.53628	9.92504	8.31149	295.655	-0.931242	0.531761	-1.75124	0.0799043	1.09743	0.2706	0.567672			295.655	-1.10139	0.53174	-2.07129	0.0383317	1.41644	0.171607	0.765464			295.655	-0.170145	0.532937	-0.319259	0.74953	0.125211	0.983419	0.00726122
ENSMUSG00000000378.15	Ccm2	10.9603	11.1095	11.2357	10.7662	10.9383	10.7369	11.0325	11.0005	11.1628	1937.48	0.0415116	0.168085	0.246967	0.804934	0.09424	0.914436	0.0388468			1937.48	-0.265169	0.168142	-1.57705	0.114784	0.940118	0.341745	0.466297			1937.48	-0.30668	0.168292	-1.82231	0.0684087	1.16489	0.673282	0.171803
ENSMUSG00000000384.15	Tbrg4	9.53256	9.28808	9.72674	9.16732	9.55098	9.71438	8.79946	8.91059	9.3578	552.36	0.583456	0.287547	2.02908	0.0424504	1.37212	0.182364	0.739061			552.36	0.547049	0.287316	1.904	0.0569105	1.24481	0.221363	0.654895			552.36	-0.0364067	0.28662	-0.127021	0.898924	0.0462771	0.99364	0.00277085
ENSMUSG00000000386.16	Mx1	6.49295	6.48247	6.54729	7.30997	7.09358	6.4563	6.76648	7.27137	7.16241	32.5798	-1.89022	0.69708	-2.71163	0.00669535	2.17423	0.0515708	1.2876			32.5798	-0.186472	0.678082	-0.274999	0.783317	0.106062	0.911011	0.0404763			32.5798	1.70375	0.700242	2.43309	0.0149707	1.82476	0.375053	0.425907
ENSMUSG00000000392.17	Fap	5.84852	5.84852	5.84852	5.84852	5.84852	5.84852	5.84852	6.14198	5.84852	0.265825	-1.95688	4.00676	-0.488395	0.62527	0.203932		#NUM!			0.265825	-2.18762	4.00683	-0.545974	0.585084	0.232782		#NUM!			0.265825	0	4.08046	0	1	0		#NUM!
ENSMUSG00000000399.10	Ndufa9	10.618	10.7312	10.0639	10.4227	10.7096	10.6433	10.3069	10.2963	10.472	1324.12	0.151021	0.238161	0.634114	0.526007	0.279009	0.758313	0.120151			1324.12	0.256526	0.237891	1.07833	0.280884	0.551472	0.559477	0.252218			1324.12	0.105504	0.238015	0.443268	0.657572	0.182057	0.975056	0.0109706
ENSMUSG00000000402.2	Egfl6	5.84852	6.2821	5.84852	6.03705	6.90267	5.84852	6.75282	6.5527	6.72632	10.864	-3.46905	1.73421	-2.00037	0.0454604	1.34237	0.190522	0.720055			10.864	-0.835104	1.61953	-0.515646	0.606102	0.217454	0.812553	0.0901485			10.864	2.63395	1.74208	1.51196	0.130545	0.884241	0.781909	0.106844
ENSMUSG00000000409.14	Lck	8.50573	8.93774	9.87182	9.5259	9.39507	8.65974	9.32171	9.193	9.58415	512.619	-0.182023	0.435145	-0.418303	0.675725	0.17023	0.847952	0.0716288			512.619	-0.160432	0.43473	-0.369039	0.712099	0.14746	0.87372	0.0586277			512.619	0.0215904	0.435342	0.049594	0.960446	0.0175271	0.995986	0.0017469
ENSMUSG00000000411.7	Tssk3	5.84852	6.23073	5.84852	6.27177	5.84852	6.11709	5.84852	5.84852	5.84852	1.22953	3.02415	3.63626	0.831663	0.405599	0.391903		#NUM!			1.22953	3.79043	3.59664	1.05388	0.291939	0.534708		#NUM!			1.22953	0.76628	3.48179	0.220082	0.825807	0.0831213		#NUM!
ENSMUSG00000000420.15	Galnt1	7.70228	7.78308	7.89806	7.47393	7.81835	7.22727	8.36142	9.18617	8.08873	166.148	-1.24142	0.443514	-2.79906	0.00512514	2.29029	0.042343	1.37322			166.148	-1.72125	0.445573	-3.863	0.000112004	3.95077	0.00192101	2.71647			166.148	-0.479825	0.449983	-1.06632	0.286279	0.54321	0.888398	0.0513922
ENSMUSG00000000439.9	Mkrn2	8.04136	8.34605	7.92965	8.07153	8.20024	8.24391	8.29696	8.24943	8.25671	187.753	-0.221731	0.257394	-0.861447	0.388992	0.410059	0.650471	0.186772			187.753	-0.138745	0.255714	-0.542578	0.58742	0.231051	0.800882	0.0964315			187.753	0.0829861	0.258237	0.321356	0.747941	0.126133	0.983419	0.00726122
ENSMUSG00000000440.12	Pparg	7.02275	6.39861	5.84852	6.40614	6.59892	6.09019	6.39612	6.47174	6.69437	12.7543	0.0737132	1.25686	0.0586486	0.953232	0.0208014	0.981935	0.00791748			12.7543	-0.587701	1.23012	-0.477759	0.632822	0.198718	0.828379	0.0817707			12.7543	-0.661414	1.26631	-0.522318	0.601449	0.220801	0.966221	0.0149233
ENSMUSG00000000441.17	Raf1	9.40461	10.0026	10.1911	9.88898	9.88525	9.83194	9.50087	9.62261	9.65815	777.34	0.350785	0.255316	1.37392	0.169465	0.770919	0.419191	0.377589			777.34	0.313461	0.254896	1.22976	0.218787	0.659978	0.489916	0.309878			777.34	-0.0373244	0.254993	-0.146374	0.883626	0.0537316	0.993199	0.00296353
ENSMUSG00000000486.13	44440	11.3967	11.0952	11.7595	11.0145	11.1199	11.3309	10.6503	10.4011	10.8563	2112.4	0.840228	0.245865	3.41744	0.000632136	3.19919	0.00814031	2.08936			2112.4	0.545632	0.245903	2.21889	0.0264942	1.57685	0.137082	0.863018			2112.4	-0.294596	0.245611	-1.19944	0.230356	0.6376	0.860687	0.065155
ENSMUSG00000000489.7	Pdgfb	6.05647	5.84852	5.84852	5.84852	5.84852	5.84852	5.84852	5.84852	6.41003	1.11539	-2.84645	3.93454	-0.72345	0.469403	0.328454		#NUM!			1.11539	-4.04409	3.93461	-1.02782	0.304033	0.51708		#NUM!			1.11539	-1.19764	4.08046	-0.293506	0.769135	0.113997		#NUM!
ENSMUSG00000000530.16	Acvrl1	7.10296	7.30833	6.90384	6.83137	6.61873	6.86012	6.58592	6.44407	6.80714	29.8521	1.46679	0.569003	2.57782	0.00994253	2.0025	0.0693851	1.15873			29.8521	0.530507	0.573854	0.924464	0.355245	0.449472	0.633249	0.198426			29.8521	-0.936282	0.560332	-1.67094	0.0947332	1.0235	0.738586	0.131599
ENSMUSG00000000532.11	Acvr1b	7.27573	7.47399	7.3499	7.28384	7.09447	7.21965	7.01919	6.95138	7.03214	54.5245	0.859857	0.353296	2.43381	0.0149407	1.82563	0.0907346	1.04223			54.5245	0.492843	0.354785	1.38913	0.164792	0.783063	0.419405	0.377366			54.5245	-0.367013	0.346954	-1.05782	0.290139	0.537393	0.888398	0.0513922
ENSMUSG00000000538.18	Tom1l2	7.54555	8.04843	7.51847	7.79963	7.21823	8.16378	7.33627	7.60095	7.06778	100.635	0.704831	0.510713	1.38009	0.167558	0.775835	0.416327	0.380565			100.635	0.802533	0.509123	1.5763	0.114956	0.939469	0.342011	0.46596			100.635	0.0977017	0.506794	0.192784	0.847128	0.0720508	0.989268	0.00468604
ENSMUSG00000000544.14	Gpa33	5.84852	5.84852	6.13853	6.03966	5.84852	5.84852	5.84852	5.84852	5.84852	0.372124	2.2029	4.03346	0.546157	0.584958	0.232875		#NUM!			0.372124	1.05238	4.08052	0.257904	0.796481	0.0988244		#NUM!			0.372124	-1.15052	4.03346	-0.285244	0.775457	0.110442		#NUM!
ENSMUSG00000000552.10	Zfp385a	7.41332	8.08692	8.03942	7.33655	8.71967	8.26006	7.12746	7.13576	7.50459	129.922	1.15356	0.555152	2.07792	0.0377164	1.42347	0.16928	0.771394			129.922	1.68378	0.553149	3.044	0.00233458	2.63179	0.0227344	1.64332			129.922	0.530219	0.548702	0.966315	0.333887	0.476401	0.909273	0.0413057
ENSMUSG00000000555.8	Itga5	6.65403	7.06859	6.97918	7.52005	7.0023	8.44147	7.12192	7.13821	7.18486	68.5299	-0.592964	0.637834	-0.929653	0.352551	0.452778	0.61852	0.208646			68.5299	1.28947	0.623527	2.06802	0.0386381	1.41298	0.172396	0.763472			68.5299	1.88243	0.631855	2.97921	0.00288991	2.53912	0.172566	0.763044
ENSMUSG00000000561.14	Wdr77	9.4348	8.97351	8.9604	9.23876	8.80871	8.93745	8.50581	8.53302	8.67102	378.231	0.732689	0.263923	2.77615	0.00550072	2.25958	0.044635	1.35032			378.231	0.56628	0.263871	2.14605	0.0318691	1.49663	0.152741	0.816045			378.231	-0.166409	0.262354	-0.634292	0.525891	0.279105	0.955652	0.0197001
ENSMUSG00000000562.5	Adora3	6.12647	6.10223	6.23687	6.11572	6.20278	5.84852	5.84852	5.98441	6.07693	1.72952	2.02937	1.99415	1.01766	0.308839	0.510267		#NUM!			1.72952	1.50904	1.93267	0.780808	0.434915	0.361595	0.699053	0.15549			1.72952	-0.520324	1.87862	-0.276972	0.781802	0.106903		#NUM!
ENSMUSG00000000563.17	Atp5f1	10.5035	10.4843	10.2733	10.2265	10.426	10.2243	10.7852	10.2591	10.3212	1238.51	-0.0554322	0.221145	-0.25066	0.802077	0.0957839	0.913618	0.0392354			1238.51	-0.195805	0.221044	-0.885816	0.375717	0.42514	0.651804	0.185883			1238.51	-0.140372	0.221386	-0.634063	0.52604	0.278981	0.955652	0.0197001
ENSMUSG00000000568.15	Hnrnpd	7.99903	8.01181	8.99186	7.92189	8.14124	7.84822	8.5406	9.64277	8.16118	255.119	-0.685816	0.525858	-1.30419	0.19217	0.716314	0.450746	0.346068			255.119	-1.34064	0.526564	-2.54601	0.0108963	1.96272	0.0731339	1.13588			255.119	-0.654821	0.528589	-1.23881	0.215416	0.666721	0.854233	0.0684235
ENSMUSG00000000581.8	C1d	7.60025	7.55118	8.29319	7.46207	7.84448	7.68629	7.88582	7.79454	7.65127	118.902	0.133229	0.404372	0.329471	0.7418	0.129713	0.882997	0.0540409			118.902	-0.18605	0.405121	-0.459245	0.646058	0.189728	0.835811	0.0778921			118.902	-0.319279	0.406081	-0.786242	0.431725	0.364792	0.935362	0.0290203
ENSMUSG00000000594.7	Gm2a	10.6075	11.1021	10.3681	10.3343	10.741	10.259	10.2445	10.5938	10.6941	1411.79	0.218061	0.278039	0.784282	0.432875	0.363638	0.685841	0.163776			1411.79	-0.067601	0.27811	-0.243073	0.807949	0.092616	0.921472	0.0355179			1411.79	-0.285662	0.278171	-1.02693	0.304454	0.516479	0.896235	0.0475781
ENSMUSG00000000600.15	Krit1	8.00767	8.17378	8.37432	7.93847	8.20124	8.06579	9.03737	8.74187	8.34464	224.767	-0.761994	0.312048	-2.44192	0.0146095	1.83537	0.0892913	1.04919			224.767	-0.940652	0.311301	-3.02168	0.00251375	2.59968	0.0241518	1.61705			224.767	-0.178657	0.314472	-0.568117	0.569955	0.244159	0.963922	0.0159581
ENSMUSG00000000605.9	Clcn4	9.20908	9.40748	8.75661	9.41193	9.39563	9.62684	9.42409	9.50544	9.79082	572.95	-0.514429	0.265585	-1.93696	0.05275	1.27778	0.207536	0.682907			572.95	-0.115588	0.264742	-0.436607	0.662397	0.178882	0.843497	0.0739163			572.95	0.398841	0.266011	1.49934	0.133785	0.873593	0.785605	0.104796
ENSMUSG00000000627.15	Sema4f	5.84852	5.84852	5.84852	6.18246	5.84852	5.84852	5.84852	6.35068	6.04612	1.24838	-3.70742	3.64211	-1.01793	0.30871	0.510449		#NUM!			1.24838	-1.40419	3.54128	-0.396521	0.691721	0.160069		#NUM!			1.24838	2.30323	3.70085	0.622351	0.533711	0.272694		#NUM!
ENSMUSG00000000628.10	Hk2	7.04576	6.75675	7.0526	7.03835	6.94842	6.80768	6.75578	7.28635	6.19108	33.3454	0.268866	0.793548	0.338815	0.734749	0.133861	0.879931	0.0555515			33.3454	0.200989	0.791726	0.253862	0.799602	0.0971261	0.917821	0.0372419			33.3454	-0.067877	0.791654	-0.0857407	0.931673	0.0307367	0.99522	0.00208106
ENSMUSG00000000631.20	Myo18a	9.8275	9.74675	9.76808	9.62009	9.8176	9.55198	9.58849	9.58562	9.86892	727.954	0.107278	0.191881	0.559088	0.576102	0.239501	0.792276	0.101124			727.954	-0.0223169	0.191498	-0.116539	0.907226	0.0422846	0.963203	0.0162822			727.954	-0.129595	0.191848	-0.675509	0.499353	0.301593	0.952371	0.0211937
ENSMUSG00000000673.9	Haao	9.21292	9.13286	9.38698	8.91276	9.44755	8.88549	10.316	9.98117	10.3891	678.919	-1.13798	0.263007	-4.32682	1.51275e-05	4.82023	0.000341705	3.46635			678.919	-1.30955	0.263283	-4.97394	6.56065e-07	6.18305	2.11877e-05	4.67392			678.919	-0.171571	0.264837	-0.647836	0.517091	0.286433	0.953879	0.0205068
ENSMUSG00000000682.7	Cd52	12.4065	12.1518	11.5904	12.1307	12.5451	12.1057	11.8949	11.5837	12.0608	4227.94	0.235297	0.272913	0.862169	0.388595	0.410503	0.649991	0.187092			4227.94	0.426736	0.272819	1.56417	0.117778	0.928937	0.347636	0.458875			4227.94	0.191439	0.272832	0.701673	0.482883	0.316158	0.947898	0.0232386
ENSMUSG00000000686.11	Abhd15	6.50908	6.82644	6.46761	6.54594	6.33153	6.27067	6.85286	6.85772	7.01523	19.3342	-0.948109	0.652539	-1.45295	0.146237	0.834944	0.383309	0.416451			19.3342	-1.96801	0.680279	-2.89295	0.00381643	2.41834	0.0335444	1.47438			19.3342	-1.0199	0.699116	-1.45885	0.144607	0.839811	0.792638	0.100925
ENSMUSG00000000690.5	Hoxb6	6.44346	5.84852	6.67834	6.52656	6.28687	6.11936	5.84852	5.84852	5.84852	5.54377	5.86509	2.01839	2.90583	0.0036628	2.43619	0.0329057	1.48273			5.54377	5.33567	2.02196	2.63886	0.00831846	2.07996	0.0596823	1.22415			5.54377	-0.529421	1.66819	-0.317362	0.750969	0.124378	0.983419	0.00726122
ENSMUSG00000000693.10	Loxl3	6.13404	6.11729	6.25909	6.43006	6.51537	6.49744	6.40892	6.25484	6.32541	6.95595	-1.13977	0.963127	-1.1834	0.23665	0.625893	0.504264	0.297342			6.95595	0.792054	0.852998	0.928554	0.35312	0.452077	0.63161	0.199551			6.95595	1.93182	0.939416	2.0564	0.0397435	1.40073	0.575791	0.239735
ENSMUSG00000000708.14	Kat2b	7.08565	7.09148	6.9419	7.65756	8.30711	7.44028	7.72554	7.48128	7.37288	86.9468	-1.08496	0.444037	-2.44339	0.0145499	1.83714	0.0889713	1.05075			86.9468	0.531036	0.436656	1.21614	0.223931	0.649886	0.496356	0.304207			86.9468	1.61599	0.447191	3.61365	0.000301916	3.52011	0.0420681	1.37605
ENSMUSG00000000711.3	Rab5b	7.65099	7.77014	6.95368	7.83695	7.57495	7.43714	7.28284	7.16727	7.34588	81.6951	0.502267	0.472312	1.06342	0.287591	0.541225	0.556847	0.254264			81.6951	0.71917	0.469617	1.5314	0.125671	0.900765	0.359076	0.444814			81.6951	0.216904	0.468164	0.463307	0.643145	0.191691	0.971346	0.0126263
ENSMUSG00000000730.13	Dnmt3l	5.84852	5.84852	6.20845	5.84852	5.84852	5.84852	5.84852	5.84852	5.84852	0.400563	2.82859	3.99015	0.708892	0.478392	0.320216		#NUM!			0.400563	0	4.08052	0	1	0		#NUM!			0.400563	-2.75162	3.99015	-0.689602	0.490444	0.30941		#NUM!
ENSMUSG00000000731.15	Aire	6.33971	6.08332	5.84852	5.84852	6.18472	5.84852	6.50504	6.37258	6.67489	5.63017	-2.19695	1.51067	-1.45429	0.145866	0.836047	0.382831	0.416992			5.63017	-3.65771	1.63267	-2.24032	0.0250702	1.60084	0.132576	0.877534			5.63017	-1.46076	1.70862	-0.854932	0.392589	0.406062	0.927338	0.0327621
ENSMUSG00000000738.18	Spg7	9.74984	10.0839	9.4128	9.61201	9.66274	9.83015	9.56432	9.71921	9.92023	744.28	0.03851	0.251804	0.152936	0.878448	0.0562837	0.951105	0.0217715			744.28	-0.0423988	0.251649	-0.168484	0.866203	0.0623805	0.945802	0.0241997			744.28	-0.0809087	0.251872	-0.32123	0.748036	0.126077	0.983419	0.00726122
ENSMUSG00000000740.12	Rpl13	15.0378	15.0335	15.4589	14.5184	14.945	14.6312	14.5296	14.0965	14.9577	29394.9	0.622878	0.26933	2.31269	0.0207396	1.6832	0.113625	0.944525			29394.9	0.139877	0.269338	0.519335	0.603527	0.219303	0.810714	0.0911322			29394.9	-0.483001	0.269331	-1.79334	0.0729185	1.13716	0.68975	0.161308
ENSMUSG00000000743.9	Chmp1a	9.21079	9.35524	9.02857	9.18835	9.22094	9.24378	8.70648	9.12789	9.2805	463.448	0.180729	0.248081	0.72851	0.466301	0.331333	0.715137	0.145611			463.448	0.196385	0.247682	0.792893	0.42784	0.368719	0.694126	0.158562			463.448	0.0156559	0.247955	0.06314	0.949655	0.0224341	0.99522	0.00208106
ENSMUSG00000000751.13	Rpa1	10.1407	10.2995	10.4077	10.0775	10.0776	10.0297	9.78918	10.1349	9.85841	986.87	0.389429	0.188765	2.06304	0.0391092	1.40772	0.172734	0.762622			986.87	0.140795	0.188775	0.745834	0.455768	0.341257	0.712641	0.147129			986.87	-0.248634	0.188635	-1.31807	0.187481	0.727043	0.830364	0.0807316
ENSMUSG00000000753.15	Serpinf1	7.13683	6.52061	7.12225	6.94435	6.49752	6.70495	6.48919	7.05513	6.75638	28.3566	0.490458	0.733234	0.668896	0.503562	0.297947	0.742758	0.129153			28.3566	-0.205514	0.738109	-0.278433	0.78068	0.107527	0.909729	0.0410882			28.3566	-0.695971	0.733439	-0.948915	0.342664	0.465131	0.914917	0.0386181
ENSMUSG00000000759.14	Tubgcp3	8.90615	8.84645	8.59773	8.8888	8.59806	8.93179	8.71936	8.96513	8.6372	336.393	0.00906538	0.246173	0.0368252	0.970624	0.0129488	0.988319	0.00510288			336.393	0.0419125	0.245004	0.171069	0.86417	0.063401	0.945552	0.0243145			336.393	0.0328471	0.246146	0.133446	0.893841	0.0487398	0.99331	0.00291518
ENSMUSG00000000766.18	Oprm1	5.84852	6.04019	5.84852	5.84852	5.84852	5.84852	5.84852	5.84852	5.84852	0.113175	1.26945	4.08046	0.311106	0.75572	0.121639		#NUM!			0.113175	0	4.08052	0	1	0		#NUM!			0.113175	-1.19249	4.08046	-0.292243	0.770101	0.113453		#NUM!
ENSMUSG00000000776.13	Polr3d	8.11666	7.934	8.03386	7.99758	8.0119	8.18725	8.29685	8.01814	8.31988	172.74	-0.284455	0.256283	-1.10992	0.267032	0.573437	0.535575	0.271179			172.74	-0.224661	0.254713	-0.882014	0.377769	0.422774	0.653934	0.184466			172.74	0.0597944	0.257708	0.232024	0.816519	0.0880336	0.98447	0.00679742
ENSMUSG00000000782.16	Tcf7	6.10283	6.39489	6.71917	6.39009	7.0179	6.318	6.32605	5.84852	6.54364	11.7938	0.675175	1.31461	0.513594	0.607536	0.216428	0.809765	0.091641			11.7938	1.45577	1.30172	1.11834	0.263422	0.579348	0.541697	0.266244			11.7938	0.780592	1.29679	0.601941	0.547214	0.261843	0.960573	0.0174695
ENSMUSG00000000787.12	Ddx3x	9.09785	9.67904	9.63123	9.2162	9.6002	9.82418	10.0912	9.57558	9.75279	684.066	-0.380598	0.296372	-1.28419	0.199076	0.70098	0.459808	0.337424			684.066	-0.292312	0.295909	-0.987846	0.323228	0.490491	0.602175	0.220277			684.066	0.0882854	0.296737	0.297521	0.766069	0.115732	0.983419	0.00726122
ENSMUSG00000000791.9	Il12rb1	7.56032	7.33438	7.42465	8.45963	7.82539	8.11792	6.99716	7.32392	7.18857	104.252	0.563426	0.38401	1.46722	0.142317	0.846743	0.377877	0.422649			104.252	1.79061	0.375777	4.76508	1.88782e-06	5.72404	5.54634e-05	4.25599			104.252	1.22718	0.372816	3.29165	0.00099602	3.00173	0.0908209	1.04181
ENSMUSG00000000792.2	Slc5a5	6.13117	5.84852	5.84852	6.03735	6.15957	6.22178	6.03484	5.84852	5.84852	1.19305	1.11958	2.75381	0.406556	0.684334	0.164732		#NUM!			1.19305	2.88852	2.60873	1.10725	0.268184	0.571567		#NUM!			1.19305	1.76895	2.54122	0.696101	0.486366	0.313037		#NUM!
ENSMUSG00000000794.9	Kcnn3	6.25221	6.03925	5.84852	5.84852	6.09875	5.84852	6.10881	5.84852	5.84852	1.01869	1.55915	3.2235	0.483683	0.628611	0.201618		#NUM!			1.01869	-0.0898752	3.33112	-0.0269805	0.978475	0.00945013		#NUM!			1.01869	-1.64903	3.2352	-0.509714	0.610252	0.214491		#NUM!
ENSMUSG00000000804.14	Usp32	7.72285	7.33741	7.1173	6.8076	7.70027	7.64899	7.73054	7.42694	7.78029	85.777	-0.462897	0.555951	-0.832623	0.405058	0.392483	0.661987	0.17915			85.777	-0.399734	0.556295	-0.718565	0.472409	0.325682	0.725271	0.1395			85.777	0.0631633	0.559186	0.112956	0.910066	0.0409273	0.99364	0.00277085
ENSMUSG00000000811.13	Txnrd3	7.04469	7.13897	6.58759	6.3037	6.72278	6.62601	7.07303	7.24857	7.46992	37.2091	-0.778509	0.614096	-1.26773	0.204894	0.688471	0.468366	0.329414			37.2091	-2.03001	0.63137	-3.21524	0.00130335	2.88494	0.0143056	1.84449			37.2091	-1.2515	0.640755	-1.95316	0.0508001	1.29414	0.616411	0.21013
ENSMUSG00000000817.10	Fasl	5.84852	6.239	6.20684	6.35241	7.02417	6.17942	5.84852	6.0159	6.13035	6.81962	1.46769	1.65754	0.885458	0.375909	0.424917	0.639108	0.194426			6.81962	4.15666	1.57609	2.63732	0.00835637	2.07798	0.0598848	1.22268			6.81962	2.68897	1.45781	1.84453	0.0651058	1.18638	0.662435	0.178857
ENSMUSG00000000823.16	Zfp512b	7.66608	8.56311	7.2937	6.73649	7.39702	7.73727	7.59733	7.20139	7.21236	94.835	1.0867	0.64759	1.67806	0.0933351	1.02996	0.297468	0.52656			94.835	0.0114501	0.649228	0.0176365	0.985929	0.00615442	0.996054	0.00171731			94.835	-1.07525	0.650225	-1.65365	0.0981985	1.0079	0.744258	0.128277
ENSMUSG00000000826.16	Dnajc5	8.20904	8.08735	8.00165	8.38112	8.40939	8.45282	8.10167	8.05836	7.81462	186.897	0.159863	0.243594	0.656267	0.511653	0.291025	0.747841	0.126191			186.897	0.617581	0.240265	2.57042	0.0101575	1.99321	0.0695255	1.15786			186.897	0.457719	0.240496	1.90323	0.0570108	1.24404	0.639232	0.194341
ENSMUSG00000000827.18	Tpd52l2	8.6529	8.87869	9.01901	9.32413	8.91786	9.17445	8.68108	8.30441	8.60957	360.12	0.421059	0.261148	1.61234	0.106889	0.971069	0.321635	0.492636			360.12	0.784814	0.25976	3.0213	0.00251691	2.59913	0.0241639	1.61683			360.12	0.363755	0.259325	1.4027	0.160707	0.793965	0.807722	0.0927383
ENSMUSG00000000838.17	Fmr1	7.52966	7.71472	7.32516	7.38147	7.70755	7.58774	8.01633	8.0486	7.52511	104.997	-0.622816	0.377769	-1.64867	0.0992153	1.00342	0.308949	0.510113			104.997	-0.561362	0.37555	-1.49477	0.134974	0.86975	0.375019	0.425946			104.997	0.0614539	0.381039	0.16128	0.871873	0.0595468	0.99215	0.00342281
ENSMUSG00000000861.15	Bcl11a	9.35504	9.43013	9.38198	9.28452	9.3648	8.75407	10.3601	10.0084	9.91975	671.6	-0.823743	0.260521	-3.16191	0.00156736	2.80483	0.0169016	1.77207			671.6	-1.09961	0.2606	-4.21956	2.44782e-05	4.61122	0.000536576	3.27037			671.6	-0.275871	0.262032	-1.05282	0.292425	0.533985	0.889125	0.0510374
ENSMUSG00000000876.11	Pxmp4	7.97967	7.8227	7.91724	8.15025	8.14532	7.94427	7.81115	7.59113	7.68839	138.569	0.355904	0.262418	1.35625	0.17502	0.756912	0.42767	0.368891			138.569	0.63412	0.259338	2.44515	0.0144792	1.83926	0.0892951	1.04917			138.569	0.278216	0.259389	1.07258	0.283459	0.54751	0.888147	0.0515154
ENSMUSG00000000881.12	Dlg3	6.49703	6.79331	6.35379	6.56075	6.24461	6.75247	6.80843	6.64242	6.63744	16.5203	-0.470467	0.787552	-0.597379	0.550254	0.259436	0.776568	0.10982			16.5203	-0.567721	0.783635	-0.724472	0.468776	0.329035	0.721701	0.141643			16.5203	-0.0972543	0.797618	-0.121931	0.902954	0.0443345	0.99364	0.00277085
ENSMUSG00000000884.17	Gnb1l	7.29392	7.08334	7.24166	7.38731	7.36389	7.27384	7.04795	7.37755	7.17542	59.312	-0.00499934	0.370633	-0.0134887	0.989238	0.00469924	0.996629	0.00146637			59.312	0.28747	0.365266	0.787016	0.431273	0.365248	0.696317	0.157193			59.312	0.29247	0.368251	0.794213	0.427072	0.369499	0.935258	0.0290683
ENSMUSG00000000901.17	Mmp11	6.24154	6.44832	5.84852	6.00005	6.36887	5.84852	6.70761	6.51087	6.70181	8.53056	-1.96877	1.38301	-1.42354	0.15458	0.810846	0.395575	0.402772			8.53056	-2.66343	1.3786	-1.93198	0.0533615	1.27277	0.212823	0.671981			8.53056	-0.694664	1.43036	-0.485657	0.62721	0.202587	0.970572	0.0129723
ENSMUSG00000000902.13	Smarcb1	9.78825	10.0756	9.79867	9.48441	10.2907	9.82716	9.69998	9.72605	9.87572	816.119	0.141597	0.267699	0.528943	0.596845	0.224138	0.803735	0.0948869			816.119	0.155124	0.267347	0.580237	0.561755	0.250453	0.786562	0.104267			816.119	0.013527	0.267578	0.0505534	0.959681	0.0178729	0.995986	0.0017469
ENSMUSG00000000915.15	Hip1r	10.8894	10.8484	10.8674	10.4652	10.3533	10.343	10.8398	10.7552	11.1076	1597.55	-0.0424316	0.170919	-0.248256	0.803936	0.0947784	0.91431	0.0389065			1597.55	-0.55918	0.171228	-3.2657	0.00109194	2.9618	0.0124052	1.9064			1597.55	-0.516748	0.171485	-3.01338	0.00258359	2.58778	0.163487	0.786516
ENSMUSG00000000916.15	Nsun5	8.66241	8.47136	8.36107	8.71036	8.5233	8.86398	8.34182	8.83941	8.71488	287.14	-0.195811	0.272986	-0.717294	0.473193	0.324962	0.720695	0.142248			287.14	0.076179	0.271471	0.280615	0.779005	0.108459	0.908995	0.0414385			287.14	0.27199	0.272882	0.996733	0.318894	0.496353	0.902778	0.0444189
ENSMUSG00000000934.9	Top1mt	7.5002	7.5808	7.85575	7.41935	8.09557	7.79304	7.57486	7.42287	7.3246	101.111	0.394816	0.392771	1.00521	0.314797	0.501969	0.584103	0.233511			101.111	0.649237	0.390092	1.66432	0.0960485	1.01751	0.306679	0.513316			101.111	0.254421	0.389106	0.653862	0.513201	0.289713	0.952892	0.0209564
ENSMUSG00000000938.11	Hoxa10	5.84852	5.84852	5.84852	5.84852	5.84852	6.0398	5.84852	5.84852	5.84852	0.112716	0	4.08046	0	1	0		#NUM!			0.112716	1.03876	4.08052	0.254565	0.799059	0.097421		#NUM!			0.112716	0.731059	4.08046	0.179161	0.857811	0.0666083		#NUM!
ENSMUSG00000000948.16	Gm38393	5.84852	5.84852	5.84852	5.84852	5.84852	5.84852	5.84852	6.01814	5.84852	0.0886083	-0.654091	4.08046	-0.160298	0.872646	0.0591619		#NUM!			0.0886083	-0.88482	4.08052	-0.21684	0.828333	0.0817949		#NUM!			0.0886083	0	4.08046	0	1	0		#NUM!
ENSMUSG00000000959.7	Oxa1l	9.37466	9.14463	9.52753	9.21397	9.43899	9.24258	9.31654	8.76347	9.44022	515.566	0.188306	0.275114	0.684464	0.493682	0.306553	0.734952	0.133741			515.566	0.122611	0.274881	0.44605	0.655561	0.183387	0.840341	0.0755444			515.566	-0.0656953	0.27482	-0.239049	0.811068	0.0909429	0.98447	0.00679742
ENSMUSG00000000976.13	Heatr6	9.83874	9.92756	9.70939	9.23348	9.64169	9.92444	10.0947	9.83085	9.95052	787.763	-0.151772	0.247984	-0.612023	0.540522	0.267186	0.770196	0.113399			787.763	-0.38176	0.247968	-1.53955	0.12367	0.907737	0.356002	0.448547			787.763	-0.229988	0.248479	-0.925585	0.354662	0.450186	0.918196	0.0370644
ENSMUSG00000000982.5	Ccl3	6.30228	6.64871	6.67153	7.01221	6.56149	6.41248	6.86628	7.02853	7.17569	25.4417	-1.50602	0.72093	-2.089	0.0367078	1.43524	0.165894	0.780169			25.4417	-0.969896	0.705646	-1.37448	0.169293	0.771361	0.425647	0.370951			25.4417	0.536127	0.732125	0.732288	0.463993	0.333489	0.945007	0.0245651
ENSMUSG00000000983.13	Wfdc18	5.84852	5.84852	6.05331	5.84852	6.15887	5.84852	5.84852	5.84852	6.38786	1.3319	-2.74511	3.6844	-0.745064	0.456233	0.340813		#NUM!			1.3319	-1.58062	3.59593	-0.439558	0.660258	0.180287		#NUM!			1.3319	1.1645	3.75174	0.310388	0.756266	0.121326		#NUM!
ENSMUSG00000001014.6	Icam4	5.84852	6.23487	6.7011	5.84852	6.10891	6.23006	5.84852	6.34783	6.46371	5.37971	0.500485	1.81113	0.276339	0.782288	0.106633	0.904392	0.0436433			5.37971	-1.56645	1.87833	-0.833959	0.404304	0.393292	0.67531	0.170497			5.37971	-2.06693	1.87557	-1.10203	0.270449	0.567914	0.887822	0.0516739
ENSMUSG00000001016.12	Ilf2	9.05874	9.02231	9.38376	9.05285	9.03786	8.59676	9.31707	9.25571	9.02177	439.183	-0.0488998	0.257796	-0.189684	0.849557	0.0708075	0.936996	0.0282624			439.183	-0.363859	0.257948	-1.41059	0.158365	0.800342	0.410223	0.38698			439.183	-0.314959	0.258664	-1.21764	0.223362	0.65099	0.858281	0.0663705
ENSMUSG00000001017.15	Chtop	9.07467	9.07175	8.94599	8.85138	9.13889	9.10162	9.10431	8.74689	8.94902	404.576	0.116088	0.220348	0.52684	0.598305	0.223078	0.804687	0.0943732			404.576	0.121106	0.219894	0.550749	0.581806	0.235222	0.798473	0.0977396			404.576	0.00501834	0.220135	0.0227967	0.981812	0.00797146	0.999276	0.000314347
ENSMUSG00000001018.15	Snapin	7.93792	7.95902	7.97752	7.56176	7.77367	7.60857	7.72404	7.64947	7.6266	117.837	0.491282	0.257563	1.90742	0.056466	1.24821	0.217127	0.663286			117.837	-0.0272914	0.256277	-0.106492	0.915192	0.0384877	0.966835	0.0146476			117.837	-0.518573	0.258688	-2.00463	0.0450025	1.34676	0.593284	0.226738
ENSMUSG00000001020.8	S100a4	8.07104	8.66959	7.86385	9.16375	7.70515	8.26764	7.68374	7.45538	8.02652	191.02	0.80145	0.53451	1.49941	0.133767	0.87365	0.364846	0.437891			191.02	1.17801	0.533228	2.20921	0.0271601	1.56607	0.138707	0.857903			191.02	0.376561	0.531669	0.708263	0.478782	0.319862	0.947015	0.0236432
ENSMUSG00000001021.13	S100a3	5.84852	5.84852	5.84852	6.03981	6.02835	6.34598	5.84852	5.84852	5.84852	0.981121	0	3.81016	0	1	0		#NUM!			0.981121	4.12747	3.65487	1.12931	0.258768	0.587089		#NUM!			0.981121	3.81976	3.65482	1.04513	0.295964	0.528762		#NUM!
ENSMUSG00000001023.10	S100a5	6.0543	6.23399	5.84852	6.39059	6.02718	6.17977	5.84852	6.08416	5.84852	2.1133	1.7095	2.2188	0.770463	0.441026	0.355536	0.692196	0.159771			2.1133	2.8809	2.15674	1.33576	0.181626	0.740821	0.442025	0.354554			2.1133	1.1714	1.9878	0.589294	0.555664	0.255188	0.96106	0.0172497
ENSMUSG00000001027.7	Scn4a	8.58049	9.20478	9.20773	8.13718	8.25384	8.7358	8.49373	8.11882	8.48318	290.801	0.864298	0.343155	2.51868	0.0117795	1.92887	0.076964	1.11371			290.801	0.0360216	0.344544	0.104549	0.916734	0.0377566	0.967126	0.0145169			290.801	-0.828276	0.343132	-2.41387	0.0157839	1.80178	0.384819	0.414743
ENSMUSG00000001029.15	Icam2	9.96825	9.2408	8.66628	9.3601	9.45263	9.6501	10.0626	9.60672	10.106	681.06	-0.634917	0.373754	-1.69876	0.0893651	1.04883	0.289523	0.538316			681.06	-0.515414	0.373408	-1.3803	0.167495	0.775999	0.422885	0.373778			681.06	0.119503	0.374205	0.319351	0.749461	0.125251	0.983419	0.00726122
ENSMUSG00000001034.17	Mapk7	8.85363	9.05279	8.8722	8.55782	8.68888	8.49148	8.7161	9.00961	8.99663	343.193	0.0193626	0.216834	0.089297	0.928846	0.0320563	0.97215	0.0122669			343.193	-0.435265	0.217839	-1.99811	0.0457051	1.34004	0.192976	0.714496			343.193	-0.454628	0.218499	-2.08069	0.0374622	1.42641	0.557797	0.253524
ENSMUSG00000001036.17	Epn2	7.07046	7.53376	7.65291	7.27284	7.10232	8.03117	6.84565	6.40022	6.88586	63.2081	1.79375	0.645923	2.77704	0.00548573	2.26077	0.0445504	1.35115			63.2081	1.9806	0.642827	3.08107	0.00206259	2.68559	0.0206129	1.68586			63.2081	0.186846	0.628163	0.297448	0.766125	0.115701	0.983419	0.00726122
ENSMUSG00000001039.12	B9d1	6.90862	7.05157	6.61431	6.53733	6.49288	7.09589	6.58531	6.31063	6.23788	20.8938	1.8529	0.81057	2.28593	0.0222586	1.6525	0.119119	0.92402			20.8938	1.47905	0.812762	1.81979	0.0687913	1.16247	0.249101	0.603624			20.8938	-0.373848	0.780321	-0.479096	0.63187	0.199372	0.971099	0.0127366
ENSMUSG00000001052.15	Sec24b	8.71774	9.07267	8.69769	9.1658	9.05145	9.0898	9.26821	9.32269	9.43569	443.592	-0.621594	0.214152	-2.90259	0.00370097	2.43168	0.0331138	1.47999			443.592	-0.291937	0.212447	-1.37416	0.169392	0.771108	0.425752	0.370843			443.592	0.329657	0.214849	1.53437	0.124939	0.903303	0.774914	0.110747
ENSMUSG00000001053.15	N4bp3	9.45799	9.91981	8.93394	9.89276	8.93293	9.76777	8.42543	8.38415	8.68803	509.111	1.24605	0.380757	3.27256	0.00106577	2.97233	0.01241	1.90623			509.111	1.35836	0.380454	3.57036	0.000356497	3.44794	0.00500243	2.30082			509.111	0.112304	0.378861	0.296425	0.766905	0.115258	0.983419	0.00726122
ENSMUSG00000001054.9	Rmnd5b	9.64991	10.1433	9.79108	10.0989	9.69441	10.1336	9.79705	9.61999	9.8791	831.337	0.122602	0.241846	0.506943	0.612194	0.213111	0.812019	0.0904336			831.337	0.248416	0.241589	1.02826	0.303829	0.517371	0.583123	0.23424			831.337	0.125814	0.241663	0.520618	0.602633	0.219947	0.966221	0.0149233
ENSMUSG00000001056.3	Nhp2	10.3496	9.9065	10.5126	10.5627	10.4936	10.4553	9.43334	9.57251	9.68689	1039.07	0.800822	0.225046	3.55849	0.000372996	3.4283	0.00525031	2.27981			1039.07	1.04787	0.224659	4.66427	3.09721e-06	5.50903	8.58293e-05	4.06636			1039.07	0.247048	0.224013	1.10283	0.270101	0.568473	0.887822	0.0516739
ENSMUSG00000001062.18	Vps9d1	7.72969	8.49189	8.12447	8.25119	7.72341	8.04384	8.06625	7.91646	7.76869	159.9	0.359588	0.37696	0.953915	0.340127	0.468359	0.607068	0.216762			159.9	0.157496	0.378242	0.416389	0.677125	0.169331	0.853349	0.0688735			159.9	-0.202092	0.377677	-0.535093	0.592586	0.227249	0.966221	0.0149233
ENSMUSG00000001065.15	Zfp276	8.13103	8.30203	7.72665	8.1166	7.96481	7.98632	7.8835	8.01066	7.85706	155.01	0.24746	0.303006	0.816684	0.414109	0.382885	0.669976	0.173941			155.01	0.166608	0.302242	0.551242	0.581468	0.235474	0.798268	0.0978513			155.01	-0.0808515	0.302489	-0.267287	0.789248	0.102787	0.983961	0.00702199
ENSMUSG00000001082.12	Mfsd10	10.4501	9.61233	10.6845	9.78299	10.1093	10.3186	9.31031	9.44504	9.31863	895.157	1.08919	0.319026	3.4141	0.000639927	3.19387	0.00822356	2.08494			895.157	0.834799	0.319328	2.61424	0.00894273	2.04853	0.0631966	1.19931			895.157	-0.254388	0.318471	-0.798779	0.424419	0.372206	0.935258	0.0290683
ENSMUSG00000001089.14	Luzp1	6.14015	7.05522	6.03148	6.30213	7.45803	6.01704	7.43993	6.31894	6.10096	24.1638	-1.31889	1.62751	-0.810368	0.417729	0.379106	0.672702	0.172177			24.1638	0.0197348	1.56753	0.0125898	0.989955	0.00438452	0.9975	0.00108711			24.1638	1.33862	1.62579	0.823364	0.410301	0.386898	0.931553	0.0307925
ENSMUSG00000001095.5	Slc13a2	5.84852	5.84852	5.84852	6.11627	5.84852	5.84852	5.84852	6.14042	5.84852	0.484145	-1.94248	4.00743	-0.484719	0.627876	0.202126		#NUM!			0.484145	-0.276059	3.96103	-0.0696938	0.944437	0.0248268		#NUM!			0.484145	1.66642	4.03483	0.413008	0.679601	0.167746		#NUM!
ENSMUSG00000001098.15	Kctd10	8.34517	8.12727	7.55911	8.40936	8.16882	7.89354	8.42899	8.86632	8.59295	213.284	-0.847792	0.377764	-2.24424	0.024817	1.60525	0.127488	0.894531			213.284	-0.661171	0.37633	-1.75689	0.0789365	1.10272	0.271956	0.565501			213.284	0.186621	0.3797	0.491497	0.623075	0.20546	0.969223	0.0135763
ENSMUSG00000001100.10	Poldip2	8.63468	8.68366	8.77748	8.52733	8.71274	8.49079	8.39645	8.70691	8.40956	281.236	0.250668	0.229629	1.09162	0.274999	0.560668	0.545395	0.263289			281.236	0.0917031	0.229381	0.399786	0.689314	0.161583	0.861417	0.0647867			281.236	-0.158965	0.229401	-0.692957	0.488336	0.311281	0.949939	0.0223043
ENSMUSG00000001105.15	Ift20	8.77503	8.40273	8.4246	8.59927	7.95937	8.36565	7.89048	7.98761	8.1801	214.242	0.759769	0.320749	2.36873	0.0178492	1.74838	0.102848	0.987805			214.242	0.462065	0.321057	1.4392	0.150095	0.823635	0.397944	0.400178			214.242	-0.297704	0.319315	-0.93232	0.351171	0.454481	0.917853	0.0372268
ENSMUSG00000001119.7	Col6a1	5.84852	6.11939	5.84852	5.84852	5.84852	5.84852	5.84852	5.84852	5.84852	0.226349	2.03349	4.05033	0.502055	0.615629	0.210681		#NUM!			0.226349	0	4.08052	0	1	0		#NUM!			0.226349	-1.95652	4.05033	-0.483052	0.629059	0.201309		#NUM!
ENSMUSG00000001123.15	Lgals9	9.84667	9.49411	9.84709	9.99073	10.4617	9.95733	10.3265	10.471	10.4442	1008.02	-0.754062	0.232879	-3.238	0.00120369	2.91948	0.0136945	1.86345			1008.02	-0.284481	0.23198	-1.22632	0.220079	0.657422	0.491681	0.308317			1008.02	0.46958	0.233154	2.01404	0.0440055	1.35649	0.589004	0.229882
ENSMUSG00000001127.12	Araf	9.9458	10.0235	10.1578	10.2896	10.0521	10.4013	10.1271	10.315	10.2613	1049.27	-0.212784	0.186988	-1.13795	0.25514	0.593221	0.524732	0.280062			1049.27	0.01947	0.186519	0.104386	0.916863	0.0376955	0.967126	0.0145169			1049.27	0.232254	0.187088	1.24142	0.214452	0.66867	0.853746	0.0686714
ENSMUSG00000001128.7	Cfp	11.3261	10.6744	10.13	11.1704	9.96606	10.5832	9.24316	9.87031	9.9956	1301.39	1.1603	0.415016	2.7958	0.00517712	2.28591	0.0426871	1.3697			1301.39	1.01328	0.414994	2.44168	0.014619	1.83508	0.0899388	1.04605			1301.39	-0.147019	0.41451	-0.354681	0.722828	0.140965	0.982335	0.00774057
ENSMUSG00000001131.11	Timp1	6.05319	5.84852	6.14403	5.84852	6.02977	5.84852	5.84852	5.84852	5.84852	0.49982	2.82168	3.99022	0.707149	0.479474	0.319235		#NUM!			0.49982	1.04444	4.08052	0.255957	0.797984	0.0980058		#NUM!			0.49982	-1.77724	3.99022	-0.4454	0.656031	0.183076		#NUM!
ENSMUSG00000001134.9	Uxt	8.28041	8.33173	8.4	8.30552	8.05426	8.14087	8.17794	7.82189	8.07377	187.5	0.458877	0.257821	1.77983	0.0751042	1.12434	0.260509	0.584176			187.5	0.212882	0.258143	0.824667	0.409561	0.387682	0.679867	0.167576			187.5	-0.245994	0.257327	-0.955959	0.339093	0.469681	0.914518	0.0388077
ENSMUSG00000001138.13	Cnnm3	6.69578	6.58634	6.40585	6.61873	6.16368	6.60173	6.53639	6.73367	6.73135	15.3545	-0.377573	0.775817	-0.486678	0.626486	0.203088	0.820874	0.0857234			15.3545	-0.708361	0.778418	-0.910001	0.362822	0.440306	0.640821	0.193263			15.3545	-0.330788	0.791126	-0.418123	0.675857	0.170145	0.978268	0.00954214
ENSMUSG00000001143.13	Lman2l	7.51121	7.8019	7.13669	7.4997	7.70689	7.67929	7.57609	7.58899	7.30736	89.8313	0.0340387	0.402727	0.0845205	0.932643	0.0302848	0.974147	0.0113757			89.8313	0.250435	0.398673	0.628172	0.529891	0.275813	0.76312	0.117407			89.8313	0.216397	0.39972	0.54137	0.588252	0.230436	0.966221	0.0149233
ENSMUSG00000001150.7	Mcm3ap	9.3128	8.53933	9.64506	9.21114	8.81429	8.95482	9.31374	8.99491	9.68748	481.713	-0.149494	0.372969	-0.400821	0.688552	0.162063	0.854557	0.0682589			481.713	-0.434957	0.372871	-1.16651	0.24341	0.613662	0.519919	0.284065			481.713	-0.285463	0.373514	-0.764263	0.444711	0.351923	0.939979	0.026882
ENSMUSG00000001151.10	Pcnt	9.48509	9.48903	9.97827	9.32516	9.73703	9.56849	9.70776	9.72322	10.1434	723.344	-0.230259	0.265767	-0.866394	0.386274	0.413104	0.648111	0.188351			723.344	-0.365429	0.265493	-1.37642	0.168693	0.772903	0.424419	0.372205			723.344	-0.13517	0.266188	-0.507801	0.611593	0.213538	0.966221	0.0149233
ENSMUSG00000001156.9	Mxd1	6.4396	7.02508	7.33851	7.0123	6.99561	6.81803	6.67277	7.38317	7.27857	41.6352	-0.376542	0.705709	-0.533566	0.593642	0.226475	0.801798	0.0959352			41.6352	-0.529923	0.704227	-0.752489	0.451757	0.345095	0.709968	0.148761			41.6352	-0.153381	0.706019	-0.217247	0.828016	0.0819613	0.98695	0.00570499
ENSMUSG00000001157.13	Gmcl1	7.87424	8.0032	8.50639	8.53228	8.06561	8.3345	8.31597	8.89265	8.6038	228.381	-0.670076	0.355365	-1.8856	0.059349	1.22659	0.22425	0.649268			228.381	-0.4168	0.353239	-1.17994	0.238025	0.623378	0.514178	0.288887			228.381	0.253277	0.355805	0.71184	0.476564	0.321879	0.947015	0.0236432
ENSMUSG00000001158.13	Snrnp27	7.443	7.35158	7.39833	7.31036	7.34445	7.44724	7.76516	7.5523	7.5398	80.6887	-0.435118	0.3018	-1.44174	0.149375	0.825723	0.387611	0.411604			80.6887	-0.49475	0.300485	-1.6465	0.0996601	1.00148	0.313498	0.503765			80.6887	-0.0596321	0.307526	-0.19391	0.846247	0.072503	0.989268	0.00468604
ENSMUSG00000001166.17	Oas1c	7.09591	6.88309	6.82691	6.9289	7.36081	6.73152	7.28003	7.14981	7.36844	45.7233	-0.799922	0.517273	-1.54642	0.122003	0.913628	0.346869	0.459834			45.7233	-0.528015	0.510332	-1.03465	0.300833	0.521675	0.580652	0.236084			45.7233	0.271907	0.522192	0.520703	0.602574	0.21999	0.966221	0.0149233
ENSMUSG00000001173.15	Ocrl	9.47625	9.56178	9.98648	9.5692	9.36703	9.3143	9.56581	9.16214	9.36076	614.699	0.374566	0.247164	1.51546	0.129657	0.887205	0.35826	0.445801			614.699	0.0578696	0.247327	0.233981	0.815	0.0888424	0.924323	0.0341764			614.699	-0.316697	0.247249	-1.28088	0.200235	0.69846	0.845123	0.0730801
ENSMUSG00000001175.15	Calm1	12.9237	13.1382	12.9862	12.7599	12.9476	13.3652	12.7531	12.5341	12.8212	7702.86	0.315888	0.214807	1.47057	0.141408	0.849525	0.376752	0.423945			7702.86	0.344271	0.214777	1.60293	0.108951	0.962768	0.33145	0.479582			7702.86	0.0283838	0.214772	0.132158	0.89486	0.0482451	0.99331	0.00291518
ENSMUSG00000001211.15	Agpat3	9.76725	9.89267	9.94868	10.2613	10.213	9.67802	9.16504	9.33637	9.92001	803.365	0.415482	0.295267	1.40714	0.159386	0.79755	0.403542	0.394112			803.365	0.641955	0.295073	2.17558	0.0295863	1.52891	0.145999	0.83565			803.365	0.226473	0.294796	0.768236	0.442347	0.354237	0.939686	0.0270173
ENSMUSG00000001227.12	Sema6b	6.96799	6.53357	7.2318	6.41924	5.84852	6.41744	6.34105	6.76667	6.4295	18.3853	1.39142	0.976601	1.42476	0.154226	0.811842	0.395156	0.403231			18.3853	-1.17018	1.02176	-1.14526	0.252102	0.598424	0.530274	0.275499			18.3853	-2.56161	1.00929	-2.53803	0.0111479	1.95281	0.331117	0.480018
ENSMUSG00000001228.14	Uhrf1	9.42185	8.75959	9.94104	9.53671	9.63036	9.15233	8.02534	9.07604	9.00383	504.31	0.834702	0.439651	1.89856	0.057623	1.2394	0.220414	0.656761			504.31	0.835775	0.439444	1.90189	0.0571852	1.24272	0.221937	0.653771			504.31	0.00107267	0.43869	0.00244517	0.998049	0.000848119	1	0
ENSMUSG00000001229.9	Dpp9	9.86848	9.73251	9.80597	9.78139	9.7906	9.90773	9.60884	9.71725	10.0126	784.309	0.0158245	0.194014	0.0815635	0.934994	0.0291913	0.975183	0.0109141			784.309	0.0436168	0.193646	0.22524	0.821793	0.0852378	0.926802	0.0330133			784.309	0.0277923	0.194012	0.14325	0.886093	0.0525208	0.99331	0.00291518
ENSMUSG00000001240.13	Ramp2	5.84852	5.84852	5.84852	5.84852	6.0287	5.84852	5.84852	5.84852	5.84852	0.099999	0	4.08046	0	1	0		#NUM!			0.099999	1.03876	4.08052	0.254565	0.799059	0.097421		#NUM!			0.099999	0.731059	4.08046	0.179161	0.857811	0.0666083		#NUM!
ENSMUSG00000001247.16	Lsr	7.23159	7.24638	7.05609	7.04398	6.55131	7.70374	7.16131	6.96237	7.08688	50.6309	0.261785	0.643674	0.406705	0.684225	0.164801	0.852238	0.0694391			50.6309	0.318096	0.641918	0.49554	0.620219	0.207455	0.821179	0.0855621			50.6309	0.0563105	0.641851	0.0877314	0.93009	0.0314749	0.99522	0.00208106
ENSMUSG00000001248.15	Gramd1a	10.7723	10.3338	10.6248	10.5917	10.6563	10.2576	10.7219	10.9224	10.985	1515.34	-0.31341	0.217221	-1.44282	0.149071	0.826607	0.387228	0.412033			1515.34	-0.395061	0.216929	-1.82115	0.0685836	1.16378	0.248633	0.604442			1515.34	-0.0816502	0.21749	-0.37542	0.707348	0.150367	0.981601	0.00806484
ENSMUSG00000001249.14	Hpn	6.53736	5.84852	6.84208	6.88655	6.11781	6.17153	6.2104	6.19623	6.4072	10.4027	1.419	1.39949	1.01395	0.310609	0.507786	0.580274	0.236367			10.4027	1.08264	1.40535	0.770373	0.441079	0.355484	0.703719	0.152601			10.4027	-0.336362	1.39954	-0.240338	0.810068	0.0914783	0.98447	0.00679742
ENSMUSG00000001270.9	Ckb	8.58742	8.48745	7.6	8.15222	7.46886	7.46142	7.02667	7.43607	7.95274	136.875	1.25163	0.564757	2.21622	0.0266761	1.57388	0.134915	0.869941			136.875	0.373518	0.5668	0.658994	0.509899	0.292515	0.749901	0.124996			136.875	-0.87811	0.56361	-1.55801	0.119231	0.923612	0.769315	0.113896
ENSMUSG00000001280.13	Sp1	7.89537	8.25193	8.19724	7.93286	8.2995	8.22541	7.69655	7.48459	7.5245	150.287	0.928775	0.299822	3.09775	0.00194993	2.70998	0.0200009	1.69895			150.287	0.985663	0.298927	3.29733	0.000976074	3.01052	0.0113342	1.94561			150.287	0.0568878	0.295455	0.192543	0.847317	0.0719541	0.989268	0.00468604
ENSMUSG00000001281.10	Itgb7	13.514	14.0327	13.1982	13.5616	13.1734	14.3162	11.844	11.9065	12.262	10108.7	1.63434	0.337628	4.84066	1.2941e-06	5.88803	3.74081e-05	4.42703			10108.7	1.77602	0.337609	5.26059	1.43596e-07	6.84286	5.26741e-06	5.2784			10108.7	0.141679	0.337454	0.419848	0.674597	0.170956	0.978268	0.00954214
ENSMUSG00000001285.12	Myg1	10.2062	10.1159	9.99895	10.0708	10.0509	10.322	9.34106	8.78779	9.49998	838.117	1.00443	0.262062	3.83278	0.000126705	3.89721	0.00211193	2.67532			838.117	1.05288	0.261827	4.02128	5.78816e-05	4.23746	0.00109811	2.95936			838.117	0.0484569	0.26079	0.185808	0.852595	0.0692572	0.990449	0.00416785
ENSMUSG00000001289.12	Pfdn5	11.4725	11.1639	11.9545	11.3387	11.4693	11.3947	10.9456	10.2724	11.2641	2429.63	0.717949	0.312152	2.3	0.0214482	1.66861	0.116068	0.935286			2429.63	0.54573	0.312153	1.74828	0.0804158	1.09466	0.274808	0.56097			2429.63	-0.172219	0.311977	-0.552024	0.580932	0.235875	0.964226	0.015821
ENSMUSG00000001300.16	Efnb2	6.14232	5.84852	5.84852	5.84852	5.84852	5.84852	5.84852	6.14046	5.84852	0.52951	-0.0123647	3.95815	-0.00312385	0.997508	0.00108382		#NUM!			0.52951	-2.17364	4.00748	-0.542395	0.587547	0.230958		#NUM!			0.52951	-2.16127	4.03208	-0.536018	0.591946	0.227718		#NUM!
ENSMUSG00000001305.5	Rrp15	8.4048	8.35311	8.58166	8.53584	8.73859	8.18955	8.40016	8.30036	8.2112	237.756	0.203443	0.272194	0.747419	0.454811	0.342169	0.704838	0.151911			237.756	0.283048	0.271001	1.04446	0.296274	0.528306	0.576029	0.239556			237.756	0.0796052	0.271456	0.293253	0.769329	0.113888	0.983419	0.00726122
ENSMUSG00000001313.12	Rnd2	6.1333	6.17835	5.84852	6.18087	6.1055	6.35023	6.03809	6.28201	6.04228	2.72219	-0.477597	1.6011	-0.298293	0.765479	0.116067	0.895201	0.0480796			2.72219	0.675702	1.51778	0.445192	0.656181	0.182976	0.840345	0.0755423			2.72219	1.1533	1.57383	0.732796	0.463683	0.333779	0.945007	0.0245651
ENSMUSG00000001323.17	Srr	8.44007	8.06462	8.42854	7.55666	8.19815	8.39759	7.92754	7.82642	8.16033	178.709	0.519405	0.383188	1.35548	0.175263	0.756309	0.428167	0.368387			178.709	0.186737	0.383425	0.487024	0.626241	0.203258	0.825514	0.0832755			178.709	-0.332668	0.382683	-0.869305	0.384681	0.4149	0.926462	0.0331724
ENSMUSG00000001333.9	Sync	5.84852	5.84852	5.84852	6.27629	5.84852	6.04052	5.84852	5.84852	6.12603	0.918192	-1.74522	3.99738	-0.436591	0.662408	0.178875		#NUM!			0.918192	1.54495	3.86341	0.399893	0.689235	0.161632		#NUM!			0.918192	3.29017	3.92577	0.838096	0.401977	0.395799		#NUM!
ENSMUSG00000001348.15	Acp5	11.7098	11.854	11.3425	11.0681	10.8813	10.6507	11.0271	10.8675	10.8489	2229.45	0.769699	0.216394	3.55694	0.000375202	3.42573	0.00527537	2.27775			2229.45	-0.0424262	0.216695	-0.195788	0.844776	0.0732582	0.937639	0.0279643			2229.45	-0.812125	0.216446	-3.75208	0.000175371	3.75604	0.0275288	1.56021
ENSMUSG00000001349.5	Cnn1	5.84852	5.84852	6.14265	5.84852	5.84852	5.84852	5.84852	5.84852	5.84852	0.267042	2.24039	4.03146	0.555726	0.578398	0.237773		#NUM!			0.267042	0	4.08052	0	1	0		#NUM!			0.267042	-2.16342	4.03146	-0.536634	0.59152	0.22803		#NUM!
ENSMUSG00000001366.14	Fbxo9	8.01939	8.58017	8.66173	8.03209	8.30169	8.10209	8.77449	9.27128	8.87141	274.583	-0.717137	0.321708	-2.22916	0.0258035	1.58832	0.131143	0.882255			274.583	-1.14608	0.322313	-3.55581	0.000376819	3.42387	0.00522117	2.28223			274.583	-0.428945	0.325106	-1.3194	0.187035	0.728078	0.830364	0.0807316
ENSMUSG00000001376.17	Vps50	8.25076	7.92397	7.69232	7.85641	8.0065	7.98912	7.96221	7.72169	8.10844	146.505	0.059068	0.325258	0.181604	0.855894	0.0675801	0.93912	0.0272787			146.505	0.0227518	0.324063	0.0702079	0.944028	0.025015	0.978895	0.00926376			146.505	-0.0363162	0.325436	-0.111592	0.911147	0.0404118	0.99364	0.00277085
ENSMUSG00000001380.7	Hars	9.98219	9.39694	9.67783	9.58185	9.8981	9.77515	9.65216	9.54778	9.67238	718.862	0.0923433	0.233178	0.39602	0.69209	0.159837	0.856186	0.0674321			718.862	0.15277	0.232617	0.656745	0.511345	0.291286	0.750635	0.124571			718.862	0.0604271	0.232963	0.259385	0.795338	0.0994483	0.98447	0.00679742
ENSMUSG00000001383.9	Zmat2	8.2441	8.42995	8.28904	8.39609	8.40908	8.43179	8.40758	8.41428	8.58578	233.26	-0.207042	0.211126	-0.980657	0.326762	0.485769	0.595208	0.225331			233.26	-0.0812807	0.209385	-0.388188	0.697877	0.156221	0.865567	0.0626993			233.26	0.125761	0.21191	0.593465	0.55287	0.257377	0.960573	0.0174695
ENSMUSG00000001403.13	Ube2c	8.65409	7.64637	9.41169	8.23556	8.97006	8.35664	7.58921	7.94807	7.84181	238.814	1.39275	0.533667	2.60977	0.00906025	2.04286	0.0644614	1.1907			238.814	1.14163	0.533792	2.13873	0.0324579	1.48868	0.154754	0.810357			238.814	-0.251115	0.531254	-0.472683	0.636439	0.196243	0.971099	0.0127366
ENSMUSG00000001415.10	Smg5	9.80044	9.49624	9.69528	9.43441	9.65818	9.52992	9.48443	9.58017	9.60105	660.248	0.130002	0.187606	0.692954	0.488338	0.311279	0.731245	0.135937			660.248	-0.0139693	0.187	-0.0747021	0.940452	0.0266635	0.977177	0.0100269			660.248	-0.143972	0.187525	-0.767748	0.442637	0.353952	0.939686	0.0270173
ENSMUSG00000001416.13	Cct3	11.3229	11.261	11.1261	11.3432	11.5194	11.4751	10.8905	11.003	10.9633	2283.77	0.301447	0.152122	1.98161	0.0475233	1.32309	0.19508	0.709788			2283.77	0.519775	0.151806	3.42393	0.000617217	3.20956	0.00786517	2.10429			2283.77	0.218328	0.151791	1.43835	0.150336	0.822938	0.798605	0.097668
ENSMUSG00000001418.13	Glmp	10.1417	9.95973	10.2001	10.1596	10.1949	10.3213	9.76577	9.98704	10.0491	981.4	0.183973	0.182837	1.00622	0.314312	0.502639	0.583624	0.233867			981.4	0.320429	0.182453	1.75623	0.0790498	1.1021	0.272192	0.565125			981.4	0.136456	0.182513	0.747649	0.454672	0.342302	0.943135	0.0254263
ENSMUSG00000001419.17	Mef2d	9.6905	9.81682	9.33729	9.29442	9.58276	9.21342	9.42866	10.0485	9.2936	638.133	-0.00152511	0.298714	-0.00510561	0.995926	0.00177278	0.998988	0.000439946			638.133	-0.302402	0.298846	-1.0119	0.311585	0.506423	0.591279	0.228208			638.133	-0.300877	0.299187	-1.00565	0.314584	0.502263	0.901794	0.0448925
ENSMUSG00000001420.13	Tmem79	6.33801	6.22933	6.59471	6.39041	6.21314	6.66546	6.34577	6.25059	6.51382	9.03189	0.150768	0.974909	0.154648	0.877099	0.0569515	0.950363	0.0221106			9.03189	0.380285	0.963786	0.394575	0.693157	0.159168	0.863811	0.0635814			9.03189	0.229518	0.967349	0.237265	0.812452	0.0902025	0.98447	0.00679742
ENSMUSG00000001424.14	Snd1	11.181	11.3819	11.005	11.0261	11.0223	11.264	10.3653	10.4918	10.5312	1876.41	0.781693	0.186136	4.19957	2.67422e-05	4.5728	0.000555494	3.25532			1876.41	0.687903	0.186053	3.69734	0.000217871	3.6618	0.00330767	2.48048			1876.41	-0.0937903	0.185631	-0.505252	0.613382	0.212269	0.967218	0.0144756
ENSMUSG00000001435.15	Col18a1	5.84852	5.84852	6.58764	5.84852	6.02966	5.84852	5.84852	5.84852	5.84852	1.81855	4.9344	3.84928	1.2819	0.199877	0.699238		#NUM!			1.81855	1.04385	4.00654	0.260536	0.79445	0.0999334	0.916134	0.0380408			1.81855	-3.89055	3.84928	-1.01072	0.312149	0.505638		#NUM!
ENSMUSG00000001436.15	Slc19a1	8.71148	8.11588	8.84342	8.74257	9.04757	8.28633	7.62224	8.88013	8.50223	278.233	0.221195	0.479662	0.461147	0.644693	0.190647	0.831439	0.0801695			278.233	0.403732	0.478827	0.84317	0.399133	0.398882	0.672042	0.172604			278.233	0.182538	0.479012	0.381071	0.70315	0.152952	0.981601	0.00806484
ENSMUSG00000001440.5	Kpnb1	8.91303	8.94539	9.4088	8.87677	9.10249	9.07807	8.94504	8.63645	8.95551	402.735	0.321014	0.258876	1.24003	0.214966	0.667631	0.480206	0.318573			402.735	0.215789	0.258485	0.834824	0.403817	0.393816	0.674881	0.170773			402.735	-0.105224	0.258452	-0.407134	0.68391	0.165001	0.979074	0.00918469
ENSMUSG00000001441.13	Npepps	8.7269	8.99467	8.79856	9.15715	8.78334	9.11789	8.82854	8.62502	8.53158	354.926	0.231589	0.24125	0.959951	0.33708	0.472267	0.604938	0.218289			354.926	0.462977	0.240167	1.92773	0.053889	1.2685	0.21434	0.668896			354.926	0.231388	0.240509	0.962078	0.336011	0.473647	0.91059	0.0406773
ENSMUSG00000001444.2	Tbx21	6.13308	6.4198	7.836	7.44836	7.46693	6.6214	7.16466	7.57341	7.47697	60.0628	-0.700225	1.01964	-0.686735	0.49225	0.307814	0.734293	0.134131			60.0628	-0.359927	1.01714	-0.353863	0.723442	0.140596	0.879019	0.0560018			60.0628	0.340298	1.02114	0.333252	0.738944	0.131388	0.983419	0.00726122
ENSMUSG00000001445.10	Mrpl10	8.63648	8.41916	8.32359	8.49036	8.23862	8.47037	8.44175	8.44536	8.34041	238.616	0.0778751	0.235098	0.331246	0.740459	0.130499	0.882332	0.0543678			238.616	-0.00928131	0.234647	-0.0395543	0.968448	0.0139235	0.988524	0.00501265			238.616	-0.0871564	0.235445	-0.370178	0.71125	0.147978	0.981601	0.00806484
ENSMUSG00000001467.5	Cyp51	7.97238	8.9033	7.41642	8.37346	8.04617	9.18322	8.54021	7.92212	7.927	222.579	0.116657	0.578594	0.201622	0.840212	0.0756109	0.932475	0.0303628			222.579	0.647134	0.57715	1.12126	0.262178	0.581403	0.540771	0.266986			222.579	0.530477	0.577573	0.918459	0.358379	0.445658	0.922195	0.0351773
ENSMUSG00000001472.17	Tcf25	11.3382	12.04	11.2001	11.6424	11.3325	11.6421	11.295	11.4055	11.7018	2850.49	0.101413	0.27559	0.367984	0.712885	0.146981	0.866896	0.0620331			2850.49	0.0711973	0.275559	0.258374	0.796118	0.0990226	0.91619	0.0380145			2850.49	-0.0302155	0.275595	-0.109637	0.912697	0.0396734	0.99382	0.00269205
ENSMUSG00000001473.7	Tubb6	9.11382	11.4964	7.511	9.02387	9.37488	11.4865	7.62247	7.59215	8.19553	823.161	3.11031	1.18821	2.61765	0.0088537	2.05288	0.0632823	1.19872			823.161	3.28104	1.18814	2.76149	0.00575388	2.24004	0.0458432	1.33872			823.161	0.170731	1.1863	0.143919	0.885565	0.0527797	0.99331	0.00291518
ENSMUSG00000001482.15	Def8	7.51545	7.75954	7.64569	7.91572	8.02698	7.45683	7.16577	7.73085	7.73294	106.586	0.132908	0.419855	0.316556	0.751581	0.124024	0.888245	0.0514674			106.586	0.444349	0.416979	1.06564	0.286587	0.542744	0.564895	0.248032			106.586	0.311442	0.417751	0.74552	0.455957	0.341076	0.943141	0.0254235
ENSMUSG00000001506.10	Col1a1	5.84852	5.84852	6.31118	5.84852	7.06416	6.30577	6.03472	6.01074	5.84852	6.32155	1.76593	2.268	0.778628	0.436199	0.360315	0.688294	0.162226			6.32155	4.82326	2.18772	2.20469	0.0274758	1.56105	0.139657	0.854939			6.32155	3.05733	2.01933	1.51403	0.130017	0.886	0.781909	0.106844
ENSMUSG00000001507.16	Itga3	6.69595	6.31184	5.84852	6.03929	6.35513	6.90917	6.47189	6.69068	6.36414	11.753	-0.547558	1.32733	-0.412525	0.679955	0.16752	0.850183	0.0704874			11.753	0.0746936	1.31288	0.056893	0.95463	0.0201647	0.983535	0.0072101			11.753	0.622252	1.32677	0.468997	0.639072	0.19445	0.971116	0.0127287
ENSMUSG00000001508.15	Sgca	5.84852	5.84852	6.08689	5.84852	6.81008	6.48284	5.84852	5.84852	5.84852	4.38382	1.82532	2.7119	0.673078	0.500898	0.300251	0.741244	0.130039			4.38382	6.22876	2.52986	2.4621	0.0138126	1.85973	0.0863592	1.06369			4.38382	4.40344	2.45755	1.7918	0.0731646	1.1357	0.691378	0.160284
ENSMUSG00000001517.14	Foxm1	7.80839	7.14971	8.27476	7.34961	7.53514	7.25747	6.98977	7.13435	6.94057	79.5954	1.63515	0.509171	3.21139	0.00132093	2.87912	0.0147443	1.83138			79.5954	0.825496	0.512091	1.61201	0.10696	0.970779	0.327749	0.484459			79.5954	-0.809653	0.50248	-1.61131	0.107111	0.970164	0.751295	0.12419
ENSMUSG00000001518.12	Itfg2	8.19181	8.17077	7.87651	7.80002	8.00929	8.3735	8.06539	8.44866	8.53703	187.211	-0.411666	0.336379	-1.22382	0.221021	0.655566	0.487615	0.311923			187.211	-0.421709	0.335614	-1.25653	0.208924	0.680011	0.4789	0.319755			187.211	-0.0100429	0.336881	-0.0298115	0.976217	0.0104535	0.998439	0.000678505
ENSMUSG00000001520.12	Nrip2	6.23067	6.10415	6.51469	6.38425	6.5354	6.33271	6.28666	6.16069	6.52175	7.45838	-0.192847	1.05296	-0.183148	0.854682	0.0681953	0.938717	0.0274655			7.45838	0.432133	1.03553	0.417307	0.676454	0.169762	0.853095	0.0690025			7.45838	0.624981	1.05282	0.593623	0.552764	0.25746	0.960573	0.0174695
ENSMUSG00000001521.12	Tulp3	6.13673	6.31685	6.14149	6.38071	6.46756	6.17823	6.16966	6.37411	6.12676	5.03246	-0.248491	1.15874	-0.21445	0.830196	0.0808193	0.927167	0.0328421			5.03246	0.748033	1.10511	0.676884	0.49848	0.302353	0.741697	0.129774			5.03246	0.996525	1.13382	0.878908	0.379451	0.420844	0.926462	0.0331724
ENSMUSG00000001524.14	Gtf2h4	8.12144	8.64116	8.72405	7.87604	8.13833	8.10889	7.96208	8.69876	8.90528	232.753	-0.0756187	0.390222	-0.193784	0.846345	0.0724525	0.935597	0.0289112			232.753	-0.762727	0.388873	-1.96138	0.0498349	1.30247	0.204297	0.689737			232.753	-0.687108	0.389896	-1.76229	0.0780209	1.10779	0.701114	0.154211
ENSMUSG00000001525.10	Tubb5	11.4801	11.1801	12.3397	10.918	11.6418	11.3133	10.4692	10.3431	10.8326	2394.7	1.25386	0.346378	3.61991	0.000294704	3.53061	0.00431989	2.36453			2394.7	0.803931	0.346441	2.32055	0.0203113	1.69226	0.114168	0.942455			2394.7	-0.449925	0.346105	-1.29997	0.193612	0.713069	0.837508	0.0770112
ENSMUSG00000001542.7	Ell2	8.80839	8.48913	7.68813	8.75195	8.08313	7.93951	7.4423	7.67397	7.69175	180.779	1.26783	0.466915	2.71532	0.00662108	2.17907	0.0511258	1.29136			180.779	1.13137	0.466065	2.42749	0.0152036	1.81805	0.0925933	1.03342			180.779	-0.136458	0.464015	-0.294081	0.768696	0.114246	0.983419	0.00726122
ENSMUSG00000001552.14	Jup	7.84878	7.30249	7.23447	6.78574	8.57456	8.17018	6.67799	7.23727	7.26307	96.9064	0.868781	0.727867	1.1936	0.232635	0.633325	0.500591	0.300517			96.9064	1.81905	0.724376	2.51119	0.0120325	1.91964	0.0782359	1.10659			96.9064	0.950264	0.720996	1.31799	0.187508	0.726981	0.830364	0.0807316
ENSMUSG00000001555.10	Fkbp10	5.84852	6.01964	6.22181	6.04698	5.84852	6.08905	6.04469	6.09333	6.13591	1.37919	-0.131853	2.01928	-0.0652972	0.947937	0.0232204		#NUM!			1.37919	-0.887673	2.07238	-0.428336	0.668407	0.174959		#NUM!			1.37919	-0.75582	2.09033	-0.361579	0.717667	0.144077		#NUM!
ENSMUSG00000001558.5	Klhl10	6.41507	6.52107	6.11787	6.09641	6.38382	6.09518	6.26233	5.84852	6.67909	6.62098	-0.0815564	1.43981	-0.0566439	0.954829	0.0200745	0.982014	0.00788239			6.62098	-1.07706	1.43866	-0.74865	0.454068	0.342879	0.711745	0.147676			6.62098	-0.9955	1.46529	-0.67939	0.496891	0.303739	0.952371	0.0211937
ENSMUSG00000001569.10	Nom1	9.03589	8.82619	9.24219	9.00426	8.95628	8.76951	8.8309	8.92757	9.23158	399.643	0.0478465	0.245946	0.194541	0.845752	0.0727569	0.935365	0.0290189			399.643	-0.116559	0.24575	-0.474299	0.635287	0.19703	0.829117	0.0813843			399.643	-0.164406	0.246364	-0.667327	0.504563	0.297084	0.952371	0.0211937
ENSMUSG00000001576.15	Ergic1	9.88306	9.77152	9.42695	10.1137	9.29681	9.53804	8.4536	8.63673	8.78827	576.746	1.3204	0.302439	4.36585	1.2663e-05	4.89746	0.000293694	3.5321			576.746	1.30249	0.302188	4.31019	1.63113e-05	4.78751	0.000373689	3.42749			576.746	-0.0179157	0.300305	-0.0596584	0.952428	0.021168	0.99522	0.00208106
ENSMUSG00000001583.13	Tnk1	5.84852	5.84852	5.84852	6.03697	5.84852	5.84852	5.84852	5.84852	5.84852	0.109399	0	4.08046	0	1	0		#NUM!			0.109399	1.03876	4.08052	0.254565	0.799059	0.097421		#NUM!			0.109399	0.731059	4.08046	0.179161	0.857811	0.0666083		#NUM!
ENSMUSG00000001588.12	Acap1	11.4636	10.804	11.5408	10.7954	11.4422	10.7359	12.0502	12.3501	12.4345	3091.99	-1.01542	0.295856	-3.43214	0.000598831	3.2227	0.00777603	2.10924			3091.99	-1.30634	0.295888	-4.41499	1.01014e-05	4.99562	0.000243739	3.61307			3091.99	-0.290925	0.296206	-0.982171	0.326016	0.486762	0.905237	0.0432375
ENSMUSG00000001604.14	Tcea3	6.25385	5.84852	6.84378	6.38296	6.41434	5.84852	6.91632	6.71492	7.04022	16.2366	-1.5424	1.28967	-1.19597	0.231708	0.63506	0.50025	0.300813			16.2366	-2.4942	1.30815	-1.90667	0.0565636	1.24746	0.220316	0.656954			16.2366	-0.9518	1.32723	-0.717131	0.473293	0.32487	0.947015	0.0236432
ENSMUSG00000001622.15	Csn3	5.84852	5.84852	6.14265	5.84852	5.84852	5.84852	5.84852	5.84852	5.84852	0.267042	2.24039	4.03146	0.555726	0.578398	0.237773		#NUM!			0.267042	0	4.08052	0	1	0		#NUM!			0.267042	-2.16342	4.03146	-0.536634	0.59152	0.22803		#NUM!
ENSMUSG00000001627.12	Ifrd1	8.51366	8.97668	8.13495	8.9967	8.97484	10.1649	10.1827	9.89128	10.0724	612.958	-1.77582	0.423033	-4.19784	2.69477e-05	4.56948	0.000558127	3.25327			612.958	-0.639622	0.421053	-1.5191	0.128737	0.890296	0.364915	0.437809			612.958	1.1362	0.423626	2.68208	0.00731654	2.13569	0.267591	0.572529
ENSMUSG00000001630.13	Stk38l	6.87291	7.08807	6.85581	7.05197	7.09869	6.79192	7.50552	7.31318	7.2387	47.3325	-0.981772	0.431378	-2.2759	0.0228523	1.64107	0.120901	0.917572			47.3325	-0.859744	0.4253	-2.0215	0.0432279	1.36424	0.185656	0.731291			47.3325	0.122028	0.440777	0.276848	0.781897	0.106851	0.98342	0.00726076
ENSMUSG00000001632.16	Brpf1	9.10912	9.10697	9.98438	9.58543	9.49467	9.12935	9.61407	9.79378	9.78447	636.02	-0.313769	0.322772	-0.972109	0.330996	0.480177	0.5987	0.222791			636.02	-0.368518	0.322551	-1.14251	0.253241	0.596465	0.531087	0.274834			636.02	-0.0547487	0.323209	-0.169391	0.865489	0.0627385	0.991108	0.00387922
ENSMUSG00000001642.18	Akr1b3	10.8427	10.5524	10.9476	10.9201	11.1484	10.7975	10.6303	10.5061	10.735	1669.33	0.175366	0.201851	0.868786	0.384964	0.41458	0.646875	0.18918			1669.33	0.358992	0.201553	1.78113	0.0748916	1.12557	0.263012	0.580025			1669.33	0.183626	0.201641	0.91066	0.362474	0.440723	0.923197	0.0347058
ENSMUSG00000001657.7	Hoxc8	6.05211	6.12243	5.84852	5.84852	6.02955	5.84852	5.84852	5.84852	5.84852	0.460136	2.68481	3.99843	0.671465	0.501924	0.299362		#NUM!			0.460136	1.04326	4.08052	0.255668	0.798207	0.0978842		#NUM!			0.460136	-1.64155	3.99843	-0.410548	0.681404	0.166596		#NUM!
ENSMUSG00000001661.5	Hoxc6	6.13342	5.84852	5.84852	6.04187	5.84852	5.84852	5.84852	5.84852	5.84852	0.365643	2.15659	4.03654	0.534269	0.593156	0.226831		#NUM!			0.365643	1.06345	4.08052	0.260616	0.794388	0.0999671		#NUM!			0.365643	-1.09314	4.03654	-0.270812	0.786535	0.104282		#NUM!
ENSMUSG00000001663.10	Gstt1	5.84852	5.84852	6.61024	6.49601	6.53702	6.84614	6.56152	6.81479	6.58774	14.1042	-1.78303	1.24376	-1.43357	0.151695	0.81903	0.39142	0.407357			14.1042	-0.0722618	1.20132	-0.0601521	0.952035	0.0213473	0.982121	0.00783501			14.1042	1.71076	1.24321	1.37608	0.168796	0.772638	0.818997	0.0867178
ENSMUSG00000001666.8	Ddt	8.34548	7.68754	8.36972	8.49572	8.05581	8.16892	7.95164	7.57791	8.15022	174.96	0.399468	0.39481	1.0118	0.311635	0.506354	0.581228	0.235653			174.96	0.524491	0.393947	1.33137	0.183066	0.737393	0.443624	0.352985			174.96	0.125023	0.393759	0.317513	0.750855	0.124444	0.983419	0.00726122
ENSMUSG00000001672.14	Marveld3	6.0478	6.28251	5.84852	5.84852	5.84852	6.26601	5.84852	6.02563	5.84852	1.34261	2.65652	3.15841	0.841096	0.400294	0.397621		#NUM!			1.34261	2.2605	3.1654	0.714127	0.475149	0.32317		#NUM!			1.34261	-0.396023	2.99942	-0.132033	0.894958	0.0481972		#NUM!
ENSMUSG00000001674.11	Ddx18	9.21859	8.87362	9.22906	9.17954	9.20455	9.17129	9.4211	9.22178	9.59762	497.946	-0.367899	0.221523	-1.66077	0.0967604	1.0143	0.304086	0.517003			497.946	-0.282835	0.220719	-1.28142	0.200045	0.698872	0.467497	0.330221			497.946	0.0850639	0.222195	0.382834	0.701843	0.15376	0.981601	0.00806484
ENSMUSG00000001687.15	Ubl3	7.68419	8.1457	7.86245	8.05705	8.17391	8.06985	8.03568	8.3886	7.7804	160.195	-0.287015	0.33755	-0.850288	0.395165	0.403222	0.654264	0.184247			160.195	0.0110487	0.33523	0.0329586	0.973708	0.0115715	0.991042	0.00390784			160.195	0.298064	0.337965	0.881935	0.377812	0.422725	0.926462	0.0331724
ENSMUSG00000001700.10	Gramd3	9.23938	8.73186	8.94218	9.64842	8.58298	9.26803	9.58827	9.27885	9.26426	482.886	-0.486802	0.349967	-1.39099	0.164227	0.784554	0.411514	0.385615			482.886	-0.184448	0.349097	-0.528359	0.59725	0.223844	0.806937	0.0931606			482.886	0.302354	0.350282	0.863172	0.388043	0.411121	0.926462	0.0331724
ENSMUSG00000001707.8	Eef1e1	7.94089	7.82985	8.0515	8.24565	7.89692	8.14697	7.90597	7.93208	7.89179	151.876	0.0535691	0.264114	0.202825	0.839272	0.0760974	0.931925	0.030619			151.876	0.304442	0.261129	1.16587	0.243668	0.613202	0.520294	0.283751			151.876	0.250873	0.262891	0.954287	0.339939	0.4686	0.914518	0.0388077
ENSMUSG00000001729.14	Akt1	8.37172	8.35893	8.8118	8.64394	8.33017	8.62177	8.09069	8.41336	8.27581	244.246	0.370942	0.285708	1.29832	0.194176	0.711805	0.453138	0.343769			244.246	0.38305	0.285079	1.34366	0.179058	0.747007	0.439128	0.357409			244.246	0.0121086	0.28454	0.0425549	0.966056	0.0149975	0.996739	0.00141846
ENSMUSG00000001739.14	Cldn15	5.84852	5.84852	6.20488	6.17759	6.20999	5.84852	6.17384	6.45981	6.04142	2.73951	-2.06583	2.01172	-1.0269	0.304469	0.516458	0.574079	0.241029			2.73951	-1.12937	1.91809	-0.588802	0.555994	0.25493	0.782827	0.106334			2.73951	0.936457	2.05429	0.455854	0.648495	0.188093	0.972547	0.0120895
ENSMUSG00000001741.12	Il16	11.545	10.959	11.0184	11.0855	10.7745	11.107	11.3657	11.3555	11.5242	2262.64	-0.228282	0.229772	-0.993515	0.320459	0.494227	0.589871	0.229243			2262.64	-0.441528	0.229759	-1.9217	0.0546429	1.26247	0.215918	0.665711			2262.64	-0.213247	0.229979	-0.927244	0.3538	0.451242	0.918196	0.0370644
ENSMUSG00000001750.16	Tcirg1	9.98204	10.0429	11.3171	9.79353	10.1996	9.6769	10.1266	10.2981	10.5574	1152.5	0.271147	0.39053	0.694306	0.487491	0.312034	0.730873	0.136158			1152.5	-0.477284	0.390844	-1.22116	0.222025	0.653598	0.494115	0.306172			1152.5	-0.748431	0.39084	-1.91493	0.0555014	1.2557	0.632604	0.198868
ENSMUSG00000001751.9	Naglu	9.53234	9.24364	9.14037	9.19342	9.46891	9.61032	9.46437	9.40044	9.44835	563.909	-0.145745	0.22461	-0.648882	0.516415	0.287001	0.751562	0.124035			563.909	-0.00371637	0.223957	-0.0165941	0.98676	0.00578829	0.996496	0.0015244			563.909	0.142029	0.224722	0.632021	0.527373	0.277882	0.956064	0.0195129
ENSMUSG00000001755.12	Coasy	8.81298	9.02771	8.57483	9.03773	8.87147	9.13985	8.58495	8.84992	8.73344	356.698	0.118318	0.243075	0.486754	0.626433	0.203125	0.820874	0.0857234			356.698	0.375007	0.241791	1.55096	0.120912	0.917529	0.352434	0.452922			356.698	0.25669	0.242208	1.05979	0.289239	0.538743	0.888398	0.0513922
ENSMUSG00000001761.7	Smo	5.84852	5.84852	6.13966	5.84852	5.84852	5.84852	6.03662	6.21773	6.28241	1.3757	-2.10558	2.75994	-0.762908	0.445518	0.351135		#NUM!			1.3757	-4.23448	2.82819	-1.49724	0.134331	0.871824		#NUM!			1.3757	-2.1289	2.96848	-0.717167	0.473271	0.32489		#NUM!
ENSMUSG00000001763.14	Tspan33	5.84852	5.84852	6.62894	5.84852	6.44762	5.84852	5.84852	6.4006	6.24538	4.47613	0.41188	2.60969	0.157827	0.874593	0.058194	0.949719	0.0224047			4.47613	-0.356152	2.62146	-0.13586	0.891932	0.0496684	0.956842	0.0191598			4.47613	-0.768032	2.61994	-0.293149	0.769409	0.113843	0.983419	0.00726122
ENSMUSG00000001767.5	Crnkl1	8.61541	8.84518	8.53598	8.78007	8.62812	8.84056	8.99718	8.80178	8.73948	326	-0.233493	0.225638	-1.03481	0.300757	0.521784	0.571354	0.243095			326	-0.129145	0.224367	-0.575597	0.564888	0.248038	0.788785	0.103041			326	0.104348	0.226204	0.4613	0.644583	0.190721	0.971346	0.0126263
ENSMUSG00000001768.16	Rin2	6.52405	6.59058	5.84852	6.71483	6.20768	6.17865	6.36555	6.28567	6.85891	10.9696	-0.557149	1.26982	-0.438762	0.660834	0.179907	0.839438	0.0760112			10.9696	-0.584572	1.26528	-0.462008	0.644075	0.191063	0.834504	0.0785714			10.9696	-0.0274225	1.27977	-0.0214277	0.982904	0.00748869	0.999295	0.000306167
ENSMUSG00000001774.8	Chordc1	7.96613	7.8066	7.09597	8.15767	7.82577	7.71989	8.19636	7.81571	8.33628	141.042	-0.750639	0.454886	-1.65017	0.0989078	1.00477	0.308506	0.510737			141.042	-0.34257	0.453213	-0.75587	0.449727	0.347051	0.70905	0.149323			141.042	0.408069	0.456574	0.893764	0.371448	0.430102	0.926462	0.0331724
ENSMUSG00000001783.3	Rtcb	10.6152	10.8454	10.3578	10.6914	10.681	10.4243	10.3094	10.4597	10.3384	1371.68	0.270047	0.205173	1.31619	0.18811	0.725589	0.446459	0.350218			1371.68	0.252875	0.204981	1.23365	0.217332	0.662876	0.488634	0.311017			1371.68	-0.0171723	0.20498	-0.0837754	0.933235	0.030009	0.99522	0.00208106
ENSMUSG00000001785.13	Pwp1	9.85976	10.4414	9.57653	10.185	10.108	10.1682	8.97963	9.1607	9.08885	791.505	1.0863	0.27123	4.00509	6.19933e-05	4.20766	0.00114572	2.94092			791.505	1.25106	0.270844	4.61913	3.85358e-06	5.41414	0.000103622	3.98455			791.505	0.164764	0.269706	0.610902	0.541265	0.26659	0.96049	0.017507
ENSMUSG00000001786.14	Fbxo7	8.92834	8.01257	8.45052	8.17252	8.31799	9.55534	8.61041	8.53255	8.8765	303.252	-0.228651	0.491364	-0.465339	0.641689	0.192676	0.829779	0.0810375			303.252	0.1822	0.490746	0.371272	0.710435	0.148476	0.872567	0.059201			303.252	0.410851	0.492141	0.834824	0.403817	0.393816	0.92925	0.0318672
ENSMUSG00000001794.13	Capns1	8.73224	8.87697	8.92691	9.05682	9.18898	9.09229	8.63765	8.08008	8.75133	352.76	0.43909	0.282928	1.55195	0.120673	0.918388	0.345278	0.461831			352.76	0.77402	0.281692	2.74775	0.00600056	2.22181	0.0472745	1.32537			352.76	0.33493	0.281315	1.19059	0.233816	0.631126	0.861491	0.0647491
ENSMUSG00000001827.12	Folr1	5.84852	5.84852	5.84852	5.84852	5.84852	6.0398	5.84852	5.84852	5.84852	0.112716	0	4.08046	0	1	0		#NUM!			0.112716	1.03876	4.08052	0.254565	0.799059	0.097421		#NUM!			0.112716	0.731059	4.08046	0.179161	0.857811	0.0666083		#NUM!
ENSMUSG00000001829.17	Clpb	8.62846	8.62665	8.5712	8.6911	8.82831	9.28643	8.1248	8.31446	8.49453	295.817	0.403337	0.279571	1.4427	0.149105	0.826509	0.387235	0.412026			295.817	0.858562	0.277721	3.09146	0.00199174	2.70077	0.020191	1.69484			295.817	0.455225	0.277222	1.64209	0.10057	0.99753	0.745968	0.12728
ENSMUSG00000001833.17	44446	9.11109	9.09407	9.09626	9.04177	9.29358	8.39053	9.62087	9.42887	9.15926	466.958	-0.38201	0.315447	-1.21101	0.22589	0.646102	0.494182	0.306113			466.958	-0.559241	0.315276	-1.77381	0.076094	1.11865	0.265865	0.57534			466.958	-0.177231	0.316493	-0.559984	0.57549	0.239962	0.963922	0.0159581
ENSMUSG00000001844.10	Zdhhc4	9.68962	9.49939	9.75295	9.13904	9.45919	9.50171	9.3895	9.22407	9.27397	588.793	0.416419	0.20769	2.005	0.044963	1.34714	0.189114	0.723277			588.793	0.093082	0.208022	0.447463	0.654541	0.184063	0.839983	0.0757295			588.793	-0.323337	0.20778	-1.55615	0.119672	0.922006	0.769315	0.113896
ENSMUSG00000001847.14	Rac1	8.46716	8.43925	8.49876	8.14681	8.23302	8.2961	8.4377	10.0885	7.97824	299.897	-0.877753	0.554929	-1.58174	0.113709	0.944204	0.333525	0.476871			299.897	-1.22378	0.555194	-2.20425	0.027507	1.56056	0.139759	0.854619			299.897	-0.346031	0.556763	-0.621504	0.534268	0.272241	0.95801	0.0186298
ENSMUSG00000001855.15	Nup214	9.79907	9.60594	10.3238	10.1324	9.6055	9.63463	9.98703	9.72096	9.9349	831.231	0.0633381	0.285313	0.221995	0.824318	0.0839054	0.924151	0.0342569			831.231	-0.0827324	0.285018	-0.290271	0.771609	0.112603	0.904991	0.043356			831.231	-0.14607	0.28541	-0.511791	0.608797	0.215527	0.966221	0.0149233
ENSMUSG00000001865.2	Cpa3	5.84852	5.84852	6.20801	6.04505	6.02629	6.18361	6.3731	6.69767	5.84852	4.10144	-3.00567	1.929	-1.55814	0.119199	0.923727	0.343047	0.464647			4.10144	-2.49192	1.86119	-1.33889	0.180608	0.743263	0.44094	0.35562			4.10144	0.51375	2.01624	0.254807	0.798872	0.0975225	0.98447	0.00679742
ENSMUSG00000001870.16	Ltbp1	5.84852	5.84852	5.84852	5.84852	5.84852	5.84852	5.84852	6.01814	5.84852	0.0886083	-0.654091	4.08046	-0.160298	0.872646	0.0591619		#NUM!			0.0886083	-0.88482	4.08052	-0.21684	0.828333	0.0817949		#NUM!			0.0886083	0	4.08046	0	1	0		#NUM!
ENSMUSG00000001891.16	Ugp2	7.50629	7.56577	7.55753	7.66109	7.72938	7.4624	8.68558	8.07922	7.75344	127.938	-1.14206	0.394628	-2.89402	0.00380347	2.41982	0.0338599	1.47031			127.938	-0.993923	0.391995	-2.53555	0.0112271	1.94973	0.0748	1.1261			127.938	0.148137	0.399163	0.371119	0.710549	0.148406	0.981601	0.00806484
ENSMUSG00000001909.16	Trmt1	10.4071	10.0517	11.1484	9.92103	10.3126	10.0172	10.0417	9.79345	10.2895	1127.57	0.606331	0.325903	1.86047	0.0628195	1.20191	0.232625	0.633343			1127.57	0.0421442	0.326081	0.129245	0.897164	0.0471281	0.959455	0.0179756			1127.57	-0.564187	0.325964	-1.73082	0.0834832	1.0784	0.713324	0.146713
ENSMUSG00000001910.5	Nacc1	7.69629	7.34798	7.23372	7.75449	7.33824	6.98717	7.31207	7.7503	7.33284	77.9043	-0.0834562	0.494721	-0.168694	0.866038	0.0624632	0.945566	0.0243084			77.9043	-0.180797	0.496158	-0.364394	0.715564	0.145352	0.875062	0.057961			77.9043	-0.0973407	0.498269	-0.195358	0.845113	0.0730853	0.989141	0.00474169
ENSMUSG00000001911.16	Nfix	6.12837	6.17795	6.22648	6.55866	6.51903	6.33786	6.51993	6.19875	6.49077	7.83428	-1.60261	0.991504	-1.61634	0.10602	0.974613	0.320808	0.493755			7.83428	0.285032	0.884103	0.322397	0.747152	0.126591	0.891433	0.0499113			7.83428	1.88764	0.984603	1.91716	0.0552175	1.25792	0.632273	0.199095
ENSMUSG00000001918.17	Slc1a5	11.3109	11.0192	10.9568	10.9123	11.2181	11.2492	10.8967	11.3236	11.1088	2111.26	-0.0172261	0.21471	-0.0802293	0.936055	0.0286987	0.975464	0.0107889			2111.26	0.0147011	0.214583	0.06851	0.94538	0.0243937	0.979331	0.00907066			2111.26	0.0319271	0.214732	0.148683	0.881804	0.0546282	0.993199	0.00296353
ENSMUSG00000001924.15	Uba1	11.2907	11.1768	11.1949	11.3772	11.4611	11.3358	11.2749	11.1754	11.5225	2437.26	-0.114992	0.167828	-0.685176	0.493233	0.306948	0.734812	0.133823			2437.26	0.0636959	0.167556	0.380148	0.703835	0.152529	0.86923	0.0608652			2437.26	0.178687	0.167803	1.06486	0.286938	0.542212	0.888398	0.0513922
ENSMUSG00000001930.17	Vwf	6.12092	6.10244	6.54866	6.92588	6.1895	6.53654	6.09962	6.16571	6.33956	8.80208	0.65051	1.22225	0.532221	0.594573	0.225795	0.802318	0.0956537			8.80208	2.11924	1.19709	1.77033	0.0766724	1.11536	0.266829	0.573767			8.80208	1.46873	1.18077	1.24387	0.213547	0.670507	0.853746	0.0686714
ENSMUSG00000001942.8	Siae	7.55802	7.89029	7.08151	7.71256	7.63131	7.50369	7.14637	7.34583	7.54604	85.9235	0.39402	0.450482	0.874663	0.381757	0.418213	0.644544	0.190748			85.9235	0.51038	0.448995	1.13672	0.255656	0.592343	0.53376	0.272654			85.9235	0.116361	0.449068	0.259115	0.795546	0.0993346	0.98447	0.00679742
ENSMUSG00000001946.14	Esam	6.05537	5.84852	5.84852	5.84852	5.84852	5.84852	5.84852	5.84852	5.84852	0.131839	1.26945	4.08046	0.311106	0.75572	0.121639		#NUM!			0.131839	0	4.08052	0	1	0		#NUM!			0.131839	-1.19249	4.08046	-0.292243	0.770101	0.113453		#NUM!
ENSMUSG00000001948.10	Spa17	6.2809	6.21104	6.07622	6.17004	6.1481	6.03097	6.30537	6.07171	6.32974	3.36435	-0.355799	1.27928	-0.278125	0.780916	0.107396	0.903229	0.0442021			3.36435	-1.09156	1.30053	-0.839317	0.401291	0.39654	0.673291	0.171797			3.36435	-0.73576	1.33844	-0.549714	0.582516	0.234692	0.964226	0.015821
ENSMUSG00000001962.8	Fam50a	9.1162	9.19429	8.79518	9.24958	9.2585	9.06937	9.32785	9.49828	9.35194	486.28	-0.42408	0.215065	-1.97186	0.0486251	1.31314	0.197188	0.70512			486.28	-0.240224	0.213968	-1.12271	0.26156	0.582429	0.540055	0.267562			486.28	0.183855	0.215671	0.852481	0.393947	0.404562	0.927512	0.0326805
ENSMUSG00000001964.14	Emd	8.53723	8.68855	8.80324	8.93118	8.82722	8.97982	8.85769	8.72493	8.66107	333.447	-0.0919194	0.206676	-0.444751	0.6565	0.182765	0.837893	0.0768115			333.447	0.210521	0.204662	1.02863	0.303655	0.51762	0.582877	0.234423			333.447	0.30244	0.206065	1.46769	0.142188	0.847137	0.791209	0.101709
ENSMUSG00000001983.7	Taco1	7.11975	6.94867	7.02414	7.1051	7.05818	6.83875	7.31149	7.00247	7.14428	43.7871	-0.310624	0.42397	-0.732655	0.463769	0.333699	0.712575	0.147169			43.7871	-0.375149	0.421371	-0.890305	0.373302	0.42794	0.649334	0.187532			43.7871	-0.0645246	0.429279	-0.150309	0.880521	0.0552605	0.993199	0.00296353
ENSMUSG00000001986.16	Gria3	5.84852	6.68251	6.20468	6.30995	6.75113	5.84852	5.84852	6.94963	6.05225	9.88333	-0.641637	1.9743	-0.324995	0.745185	0.127736	0.885069	0.053023			9.88333	-0.316662	1.96591	-0.161076	0.872033	0.0594669	0.948077	0.0231565			9.88333	0.324975	1.97796	0.164298	0.869496	0.0607322	0.991944	0.00351295
ENSMUSG00000001988.9	Npas1	6.51322	6.03994	5.84852	6.23126	6.21368	6.1767	6.1138	6.17805	6.12211	3.47798	0.923331	1.51656	0.608831	0.542636	0.265491	0.771147	0.112863			3.47798	0.604536	1.52211	0.397171	0.691242	0.16037	0.862574	0.0642037			3.47798	-0.318795	1.48979	-0.213987	0.830557	0.0806305	0.987342	0.00553254
ENSMUSG00000001995.9	Sipa1l2	6.9934	7.61212	7.55038	7.17404	7.6705	7.08409	8.04549	8.05548	7.491	92.8105	-0.85536	0.502108	-1.70354	0.0884673	1.05322	0.287797	0.540914			92.8105	-1.01448	0.501625	-2.02239	0.0431358	1.36516	0.185478	0.731708			92.8105	-0.159123	0.507152	-0.313757	0.753705	0.122798	0.983419	0.00726122
ENSMUSG00000001999.15	Blvra	8.08061	7.65981	7.85751	8.33024	7.96823	7.99699	8.42464	8.39348	8.1555	174.577	-0.701844	0.30257	-2.31961	0.020362	1.69118	0.112476	0.94894			174.577	-0.331573	0.299365	-1.10759	0.26804	0.5718	0.545785	0.262979			174.577	0.370271	0.30435	1.2166	0.223758	0.650222	0.858544	0.0662372
ENSMUSG00000002006.12	Pdzd4	6.05902	6.37016	6.22029	6.28503	5.84852	6.24185	6.24077	6.26454	6.25467	4.0027	-0.10165	1.33638	-0.0760637	0.939368	0.027164	0.977129	0.010048			4.0027	-0.516437	1.34072	-0.385193	0.700095	0.154843	0.866792	0.0620852			4.0027	-0.414787	1.36283	-0.304358	0.760855	0.118698	0.983419	0.00726122
ENSMUSG00000002007.5	Srpk3	11.3687	11.1713	11.0845	11.2671	10.8391	10.6948	10.8561	10.99	10.8096	1970.65	0.343929	0.218039	1.57738	0.114709	0.940403	0.335101	0.474824			1970.65	0.0713596	0.218054	0.327257	0.743473	0.128735	0.889785	0.0507152			1970.65	-0.27257	0.218014	-1.25024	0.211213	0.67528	0.85339	0.0688523
ENSMUSG00000002010.17	Idh3g	11.4799	11.4797	11.4591	11.4672	11.4817	11.5521	11.1171	10.7773	11.3544	2532.23	0.388935	0.197903	1.96528	0.0493815	1.30644	0.199083	0.700966			2532.23	0.417947	0.197772	2.11327	0.0345775	1.46121	0.160757	0.793829			2532.23	0.0290118	0.197715	0.146735	0.883341	0.0538717	0.993199	0.00296353
ENSMUSG00000002012.13	Pnck	6.42829	6.21368	5.84852	6.25785	6.23529	5.84852	6.03125	6.28212	5.84852	3.12763	1.09658	1.972	0.556074	0.57816	0.237952	0.79379	0.100294			3.12763	0.525488	1.98471	0.264769	0.791188	0.10172	0.914383	0.0388719			3.12763	-0.571092	1.93873	-0.29457	0.768322	0.114457	0.983419	0.00726122
ENSMUSG00000002014.12	Ssr4	11.4489	11.2529	10.5975	11.408	10.3089	10.876	10.1622	10.0192	10.4076	1686	1.00817	0.342415	2.9443	0.00323685	2.48988	0.029933	1.52385			1686	0.785948	0.342408	2.29536	0.0217127	1.66329	0.119869	0.921294			1686	-0.222224	0.342065	-0.649656	0.515914	0.287422	0.953879	0.0205068
ENSMUSG00000002015.5	Bcap31	10.724	10.7655	10.9729	10.7654	10.6247	10.8376	10.6369	10.5156	10.5586	1570.74	0.271983	0.166384	1.63467	0.102118	0.990896	0.314409	0.502505			1570.74	0.186771	0.166237	1.12352	0.261216	0.583	0.539542	0.267974			1570.74	-0.0852115	0.166276	-0.512472	0.608321	0.215867	0.966221	0.0149233
ENSMUSG00000002017.10	Fam98a	7.77952	7.88503	7.26458	7.54102	7.54857	7.94007	7.7789	7.75747	7.45576	105.834	0.00318522	0.404655	0.00787144	0.99372	0.00273616	0.998642	0.000590388			105.834	0.0282324	0.402469	0.070148	0.944076	0.0249931	0.978895	0.00926376			105.834	0.0250472	0.40494	0.0618541	0.950679	0.0219661	0.99522	0.00208106
ENSMUSG00000002020.15	Ltbp2	5.84852	5.84852	6.05668	5.84852	5.84852	5.84852	5.84852	5.84852	5.84852	0.133521	1.26945	4.08046	0.311106	0.75572	0.121639		#NUM!			0.133521	0	4.08052	0	1	0		#NUM!			0.133521	-1.19249	4.08046	-0.292243	0.770101	0.113453		#NUM!
ENSMUSG00000002028.13	Kmt2a	10.5916	10.5133	10.3615	10.3558	9.85728	9.91477	10.3769	10.2385	10.2518	1140.88	0.219641	0.214054	1.0261	0.304843	0.515923	0.574319	0.240847			1140.88	-0.254752	0.21381	-1.19149	0.233461	0.631786	0.507765	0.294337			1140.88	-0.474393	0.213939	-2.21742	0.0265946	1.57521	0.480057	0.318707
ENSMUSG00000002031.13	Ift46	8.30897	8.65618	7.92359	8.1562	8.41564	8.18038	8.12805	8.10711	8.37952	203.402	0.174993	0.326111	0.536605	0.59154	0.228016	0.800268	0.0967648			203.402	0.0684247	0.325633	0.210128	0.833568	0.0790591	0.931471	0.0308309			203.402	-0.106568	0.326121	-0.326776	0.743838	0.128522	0.983419	0.00726122
ENSMUSG00000002032.17	Tmem25	5.84852	6.25652	5.84852	6.03979	5.84852	5.84852	6.10169	6.1449	6.05021	1.22234	-1.26223	2.66028	-0.474471	0.635164	0.197114		#NUM!			1.22234	-2.07557	2.63475	-0.787767	0.430833	0.365691		#NUM!			1.22234	-0.81334	2.79299	-0.291208	0.770892	0.113006		#NUM!
ENSMUSG00000002043.17	Trappc6a	8.60422	8.36206	8.18061	7.81195	8.47301	8.68261	7.99874	8.46794	8.61533	228.578	0.0123535	0.390663	0.0316219	0.974774	0.0110962	0.990184	0.00428405			228.578	-0.0188418	0.390384	-0.0482648	0.961505	0.0170484	0.986145	0.00605914			228.578	-0.0311953	0.391265	-0.0797294	0.936452	0.0285143	0.99522	0.00208106
ENSMUSG00000002052.6	Supt6	9.43076	9.5768	9.63099	9.52356	9.64835	9.7052	9.47641	9.39153	9.93138	664.684	-0.0815632	0.23023	-0.354268	0.723138	0.140779	0.872763	0.0591035			664.684	0.0101995	0.229641	0.0444151	0.964574	0.0156647	0.987128	0.00562632			664.684	0.0917627	0.230249	0.398537	0.690235	0.161003	0.980216	0.00867806
ENSMUSG00000002055.9	Spag5	7.88746	7.06816	8.96986	7.91412	8.57999	7.38111	7.09698	7.74658	7.25506	142.157	1.37475	0.710374	1.93524	0.0529604	1.27605	0.207902	0.682142			142.157	1.14468	0.710322	1.61149	0.107073	0.970319	0.327835	0.484344			142.157	-0.23007	0.707004	-0.325416	0.744866	0.127922	0.983419	0.00726122
ENSMUSG00000002058.13	Unc119	9.26716	9.22386	9.86994	9.04561	9.27316	9.08154	8.61216	8.75282	8.74532	456.624	0.9667	0.265121	3.64626	0.000266083	3.57498	0.00396527	2.40173			456.624	0.549554	0.265544	2.06954	0.0384952	1.41459	0.172193	0.763983			456.624	-0.417147	0.264222	-1.57877	0.114388	0.941618	0.766773	0.115333
ENSMUSG00000002059.18	Rab34	5.84852	6.0585	5.84852	5.84852	5.84852	5.84852	5.84852	6.18315	6.03392	0.587732	-1.65693	3.96272	-0.418129	0.675853	0.170148		#NUM!			0.587732	-2.9373	3.96279	-0.741221	0.458559	0.338605		#NUM!			0.587732	-1.28037	4.08046	-0.313782	0.753687	0.122809		#NUM!
ENSMUSG00000002064.10	Sdf2	9.51881	9.39669	9.05134	9.68398	9.2592	9.73574	8.90382	8.71088	9.23332	526.471	0.454986	0.281716	1.61506	0.106299	0.973472	0.320844	0.493706			526.471	0.736602	0.280969	2.62165	0.00875054	2.05796	0.0621847	1.20632			526.471	0.281616	0.280623	1.00354	0.315601	0.500862	0.902778	0.0444189
ENSMUSG00000002068.16	Ccne1	8.07242	8.0169	8.18053	7.70407	8.06202	8.07569	6.88209	7.45127	6.86491	121.008	1.87119	0.425871	4.3938	1.11385e-05	4.95317	0.000262103	3.58153			121.008	1.66236	0.42605	3.90179	9.54842e-05	4.02007	0.00168244	2.77406			121.008	-0.208834	0.415957	-0.502058	0.615627	0.210682	0.967579	0.0143138
ENSMUSG00000002076.12	Hsf2bp	6.14177	5.84852	6.05628	6.31354	6.41098	5.84852	5.84852	5.84852	6.19381	2.42341	0.155323	2.43281	0.0638451	0.949094	0.022691	0.98106	0.00830437			2.42341	2.23066	2.32098	0.961084	0.33651	0.473002	0.615029	0.211105			2.42341	2.07534	2.33534	0.888668	0.374182	0.426917	0.926462	0.0331724
ENSMUSG00000002083.13	Bbc3	7.0087	7.27293	6.72241	7.0384	7.04108	7.54194	6.72425	6.90236	6.98212	42.8372	0.426498	0.556745	0.766056	0.443643	0.352967	0.693979	0.158654			42.8372	0.915079	0.549354	1.66574	0.095766	1.01879	0.306085	0.514159			42.8372	0.488581	0.547636	0.892164	0.372305	0.429101	0.926462	0.0331724
ENSMUSG00000002100.15	Mybpc3	6.6004	6.17722	6.20613	6.63614	6.20738	6.41238	6.33696	5.84852	5.84852	6.59352	1.75685	1.51231	1.1617	0.245357	0.610201	0.515222	0.288005			6.59352	2.17332	1.50022	1.44867	0.14743	0.831415	0.394347	0.404121			6.59352	0.416468	1.43392	0.29044	0.77148	0.112675	0.983419	0.00726122
ENSMUSG00000002102.15	Psmc3	11.1024	11.1451	10.5405	11.0987	11.287	11.1863	10.7837	10.9623	11.0074	1974.34	0.0356578	0.223007	0.159895	0.872963	0.0590039	0.949079	0.0226978			1974.34	0.286929	0.222756	1.28809	0.197715	0.703961	0.464445	0.333066			1974.34	0.251272	0.222869	1.12744	0.259557	0.585768	0.879404	0.0558118
ENSMUSG00000002103.16	Acp2	6.78586	7.2412	6.46321	6.94825	6.78734	6.53231	6.94594	6.98371	7.02841	31.1861	-0.268314	0.660543	-0.406202	0.684594	0.164567	0.85246	0.0693259			31.1861	-0.619608	0.661641	-0.936472	0.34903	0.457137	0.626842	0.202842			31.1861	-0.351295	0.667686	-0.526137	0.598793	0.222723	0.966221	0.0149233
ENSMUSG00000002104.11	Rapsn	5.84852	5.84852	6.05581	5.84852	6.27091	5.84852	6.17981	6.32239	6.12368	1.9548	-3.24107	2.42816	-1.33479	0.181946	0.740058		#NUM!			1.9548	-1.17963	2.21253	-0.533156	0.593925	0.226268	0.805009	0.0941994			1.9548	2.06145	2.47195	0.833935	0.404318	0.393277		#NUM!
ENSMUSG00000002105.15	Slc39a13	7.55384	7.88381	7.08886	7.668	7.38998	7.83876	7.73106	7.81394	7.7929	103.826	-0.403729	0.425326	-0.949224	0.342507	0.465331	0.609212	0.215232			103.826	-0.239772	0.423489	-0.566183	0.57127	0.243159	0.792324	0.101097			103.826	0.163957	0.427067	0.383915	0.701042	0.154256	0.981601	0.00806484
ENSMUSG00000002107.18	Celf2	9.43127	9.60516	9.74295	9.37534	9.5805	9.42518	9.56193	9.4548	9.48757	624.719	0.112573	0.187598	0.600073	0.548457	0.260857	0.775444	0.11045			624.719	-0.0453357	0.187403	-0.241916	0.808845	0.0921346	0.921946	0.0352947			624.719	-0.157909	0.187791	-0.840872	0.40042	0.397484	0.927908	0.032495
ENSMUSG00000002108.10	Nr1h3	6.56588	6.66865	6.3489	6.60258	6.44157	6.48123	6.6132	6.86497	7.21421	19.9882	-1.31677	0.689295	-1.91031	0.0560927	1.25109	0.216161	0.665223			19.9882	-1.45185	0.689688	-2.10508	0.0352843	1.45242	0.162728	0.788537			19.9882	-0.13508	0.71611	-0.18863	0.850383	0.0703855	0.98984	0.00443482
ENSMUSG00000002109.14	Ddb2	7.77214	7.56926	7.36504	8.04555	7.84594	7.79693	8.86135	8.50641	8.60206	176.637	-1.67564	0.299907	-5.58721	2.3075e-08	7.63686	9.7663e-07	6.01027			176.637	-1.11998	0.295377	-3.79171	0.000149612	3.82503	0.00244071	2.61248			176.637	0.555659	0.304819	1.82291	0.0683164	1.16547	0.672909	0.172044
ENSMUSG00000002111.8	Spi1	10.199	10.151	9.98944	10.1597	9.77588	9.80555	9.53889	10.0543	10.0317	899.015	0.248168	0.240363	1.03247	0.301852	0.520207	0.571962	0.242633			899.015	0.0343166	0.240338	0.142785	0.88646	0.0523409	0.954198	0.0203615			899.015	-0.213851	0.240385	-0.88962	0.37367	0.427512	0.926462	0.0331724
ENSMUSG00000002129.11	Sf3a1	9.26095	9.71671	9.15683	9.49944	9.66737	9.4553	9.25665	9.44263	9.71528	602.039	-0.0984578	0.259052	-0.380069	0.703894	0.152493	0.862804	0.0640878			602.039	0.0704876	0.258412	0.272773	0.785028	0.105115	0.911747	0.0401256			602.039	0.168945	0.259016	0.652259	0.514234	0.288839	0.953054	0.0208826
ENSMUSG00000002147.18	Stat6	10.5699	10.716	10.1945	10.8402	10.9116	10.8913	10.7024	11.2542	11.1275	1706.54	-0.5732	0.234531	-2.44402	0.0145244	1.8379	0.0889305	1.05095			1706.54	-0.175107	0.234049	-0.748165	0.454361	0.342599	0.711745	0.147676			1706.54	0.398093	0.234637	1.69663	0.0897662	1.04689	0.726834	0.138565
ENSMUSG00000002190.13	Clgn	5.84852	5.84852	5.84852	5.84852	5.84852	5.84852	5.84852	6.14198	5.84852	0.265825	-1.95688	4.00676	-0.488395	0.62527	0.203932		#NUM!			0.265825	-2.18762	4.00683	-0.545974	0.585084	0.232782		#NUM!			0.265825	0	4.08046	0	1	0		#NUM!
ENSMUSG00000002204.9	Napsa	13.572	13.5699	13.7282	12.9876	13.3403	13.6916	12.6478	12.6375	12.8059	9838.77	0.938073	0.217824	4.30657	1.65804e-05	4.78041	0.000367823	3.43436			9838.77	0.678533	0.217828	3.11499	0.00183953	2.73529	0.0189047	1.72343			9838.77	-0.259541	0.217743	-1.19196	0.233278	0.632126	0.861491	0.0647491
ENSMUSG00000002205.16	Vrk3	9.54036	10.3712	9.56757	9.57526	10.1114	9.65851	9.42412	10.1526	9.90127	809.28	0.0251381	0.344292	0.0730138	0.941795	0.0260436	0.978307	0.00952504			809.28	-0.0626529	0.343882	-0.182193	0.855431	0.0678149	0.941561	0.0261518			809.28	-0.087791	0.344237	-0.25503	0.7987	0.0976166	0.98447	0.00679742
ENSMUSG00000002210.11	Smg9	8.89896	8.95047	9.3187	8.77163	9.37807	9.69376	8.9973	8.95411	9.05295	455.237	0.082968	0.312659	0.265363	0.79073	0.101972	0.907658	0.0420776			455.237	0.402605	0.311795	1.29125	0.196617	0.706378	0.463324	0.334115			455.237	0.319637	0.31214	1.02402	0.305827	0.514525	0.896586	0.0474082
ENSMUSG00000002221.11	Paxip1	8.70312	8.40937	8.85714	8.17758	8.24492	8.22931	8.52426	9.67064	7.79551	285.341	-0.270601	0.512149	-0.528364	0.597246	0.223846	0.803999	0.0947446			285.341	-0.90176	0.512885	-1.75821	0.0787117	1.10396	0.27147	0.566278			285.341	-0.631159	0.513138	-1.23	0.218698	0.660156	0.857064	0.066987
ENSMUSG00000002222.14	Rmnd5a	7.23692	6.76763	6.93972	6.79142	6.33639	6.87554	7.02158	6.80273	6.29428	27.8779	0.686835	0.798615	0.860033	0.389771	0.409191	0.650983	0.186431			27.8779	-0.22459	0.809576	-0.277417	0.78146	0.107093	0.910194	0.0408661			27.8779	-0.911425	0.808373	-1.12748	0.25954	0.585796	0.879404	0.0558118
ENSMUSG00000002227.15	Mov10	8.76237	8.32962	8.48658	8.90404	8.42233	8.25837	8.08768	8.61728	8.14972	249.061	0.322995	0.345835	0.933958	0.350326	0.455528	0.616488	0.210076			249.061	0.353065	0.34443	1.02507	0.305329	0.515232	0.584676	0.233084			249.061	0.0300703	0.344671	0.0872434	0.930478	0.0312939	0.99522	0.00208106
ENSMUSG00000002228.7	Ppm1j	6.34823	6.04023	6.14537	6.55358	6.03156	6.23094	5.84852	6.13882	6.19023	3.89753	0.915055	1.58679	0.57667	0.564162	0.248596	0.784149	0.105602			3.89753	1.78473	1.54873	1.15238	0.249163	0.603516	0.526537	0.278571			3.89753	0.869674	1.51155	0.575354	0.565052	0.247912	0.962864	0.0164352
ENSMUSG00000002233.13	Rhoc	5.84852	6.07972	6.13079	6.2149	6.28472	5.84852	5.84852	5.84852	5.84852	1.41554	2.82755	2.96983	0.952094	0.34105	0.467183		#NUM!			1.41554	4.16794	2.87237	1.45105	0.146767	0.833371		#NUM!			1.41554	1.34038	2.76305	0.48511	0.627599	0.202318		#NUM!
ENSMUSG00000002250.16	Ppard	6.0875	6.44558	6.43788	6.08108	6.62172	6.49073	6.45903	6.10215	6.52973	8.52788	-0.193798	1.14976	-0.168556	0.866146	0.0624089	0.945601	0.0242923			8.52788	0.290606	1.13717	0.255553	0.798296	0.0978358	0.917419	0.0374322			8.52788	0.484404	1.16137	0.417099	0.676606	0.169664	0.978268	0.00954214
ENSMUSG00000002257.8	Def6	9.55818	9.23925	10.3452	9.31551	9.52017	9.33309	9.5883	9.85347	9.86024	700.154	0.0207169	0.326233	0.0635035	0.949366	0.0225665	0.98106	0.00830437			700.154	-0.442487	0.326392	-1.35569	0.175198	0.756471	0.43303	0.363482			700.154	-0.463204	0.32669	-1.41787	0.156229	0.806239	0.805133	0.0941325
ENSMUSG00000002274.13	Metrn	7.80661	7.42883	8.58219	7.43763	7.83218	7.07262	7.76851	7.8983	7.86779	123.65	0.294914	0.517824	0.569525	0.569	0.244888	0.786995	0.104028			123.65	-0.641181	0.521234	-1.23012	0.218652	0.660246	0.489916	0.309878			123.65	-0.936094	0.521257	-1.79584	0.0725198	1.13954	0.68975	0.161308
ENSMUSG00000002279.19	Lmf1	8.86879	8.96017	8.76849	8.69402	9.00574	8.70825	8.44798	9.20706	8.69001	347.902	0.0652735	0.299419	0.218001	0.827429	0.0822695	0.926078	0.0333525			347.902	-0.00963355	0.29929	-0.032188	0.974322	0.0112974	0.99127	0.00380793			347.902	-0.0749071	0.299285	-0.250286	0.802366	0.0956276	0.98447	0.00679742
ENSMUSG00000002280.11	Ciao3	8.45169	8.64251	8.51708	8.32325	8.3556	8.69525	8.37471	8.47722	8.67969	258.045	0.0349591	0.252472	0.138467	0.889871	0.0506729	0.95461	0.020174			258.045	-0.0635163	0.252022	-0.252026	0.801021	0.0963562	0.918554	0.0368953			258.045	-0.0984754	0.252299	-0.390312	0.696306	0.1572	0.980346	0.00862064
ENSMUSG00000002289.16	Angptl4	6.59931	6.51985	6.28427	6.31127	6.29799	6.62138	6.46866	6.62131	6.10924	10.2383	0.136314	0.987596	0.138026	0.89022	0.0505028	0.954663	0.02015			10.2383	-0.0714563	0.967675	-0.0738433	0.941135	0.026348	0.977302	0.00997134			10.2383	-0.207771	0.990326	-0.2098	0.833824	0.0789258	0.987487	0.00546867
ENSMUSG00000002297.16	Dbf4	7.49082	7.3583	8.59072	7.47048	8.10299	7.83249	8.07464	7.9183	7.71495	136.518	0.0432039	0.536489	0.0805307	0.935815	0.0288099	0.975378	0.0108272			136.518	-0.137463	0.536205	-0.256363	0.797671	0.0981764	0.917164	0.0375531			136.518	-0.180667	0.537094	-0.336379	0.736585	0.132777	0.983419	0.00726122
ENSMUSG00000002307.16	Daxx	8.98397	9.04326	9.56844	9.35961	8.97052	9.07826	9.34358	10.1347	9.83955	576.887	-0.686448	0.314777	-2.18074	0.0292024	1.53458	0.142929	0.84488			576.887	-0.78071	0.314522	-2.48221	0.0130569	1.88416	0.0829644	1.08111			576.887	-0.0942625	0.315462	-0.298807	0.765087	0.116289	0.983419	0.00726122
ENSMUSG00000002308.16	Cd320	7.50369	7.6927	7.26075	7.52806	7.86022	8.06978	7.16025	7.21883	7.12766	87.9876	0.697947	0.384717	1.81418	0.0696496	1.15708	0.248626	0.604454			87.9876	1.30624	0.379668	3.44048	0.000580674	3.23607	0.00745188	2.12773			87.9876	0.608293	0.375183	1.62132	0.104948	0.979025	0.747966	0.126118
ENSMUSG00000002319.16	Ipo4	9.41308	9.75953	9.02727	9.46056	9.9926	9.54663	9.12555	9.54113	9.3222	610.116	0.107126	0.29942	0.357777	0.72051	0.14236	0.871202	0.0598812			610.116	0.404713	0.298742	1.35472	0.175506	0.755709	0.433454	0.363057			610.116	0.297587	0.298658	0.996415	0.319048	0.496144	0.902778	0.0444189
ENSMUSG00000002320.15	Tm9sf1	9.79564	9.43511	9.65574	9.37572	9.23815	9.34928	9.45645	9.06269	9.10204	566.989	0.495834	0.223995	2.2136	0.0268566	1.57095	0.135606	0.86772			566.989	0.12761	0.224106	0.569419	0.569072	0.244833	0.791382	0.101614			566.989	-0.368224	0.224324	-1.64148	0.100697	0.996983	0.745968	0.12728
ENSMUSG00000002324.8	Rec8	6.64899	7.84625	6.05654	7.72456	7.51898	7.04788	7.08174	7.05948	7.42253	61.3944	-0.131597	0.967949	-0.135954	0.891857	0.0497047	0.955171	0.019919			61.3944	0.557939	0.964204	0.578652	0.562824	0.249628	0.787234	0.103896			61.3944	0.689536	0.966118	0.713718	0.475401	0.322939	0.947015	0.0236432
ENSMUSG00000002325.15	Irf9	8.56275	8.85981	8.38012	9.81999	8.89305	8.64607	9.25714	9.31868	9.59334	444.591	-0.98237	0.383393	-2.5623	0.010398	1.98305	0.0714383	1.14607			444.591	-0.220161	0.381821	-0.576608	0.564205	0.248563	0.788383	0.103263			444.591	0.762209	0.38368	1.98657	0.0469697	1.32818	0.600121	0.221761
ENSMUSG00000002326.6	Gmpr2	8.90814	8.8238	8.42519	8.59653	8.7321	8.41792	8.49481	8.7581	8.20082	284.504	0.311295	0.299009	1.04109	0.297834	0.526026	0.567523	0.246016			284.504	0.115808	0.298139	0.388436	0.697693	0.156335	0.865567	0.0626993			284.504	-0.195487	0.29857	-0.654744	0.512633	0.290194	0.952892	0.0209564
ENSMUSG00000002329.7	Mdp1	8.31361	8.26041	8.40819	8.605	8.39994	8.52559	8.39937	8.27434	8.31229	230.839	-0.00161424	0.212771	-0.00758671	0.993947	0.00263689	0.998642	0.000590388			230.839	0.256806	0.210512	1.21991	0.222499	0.652673	0.494753	0.305612			230.839	0.25842	0.212139	1.21816	0.223162	0.651379	0.858281	0.0663705
ENSMUSG00000002332.16	Dhrs1	9.80951	9.67681	9.09215	10.0655	8.77633	9.59232	8.51098	8.27833	8.60719	514.304	1.36865	0.392914	3.48333	0.000495214	3.30521	0.00665347	2.17695			514.304	1.38415	0.392674	3.52494	0.000423584	3.37306	0.00577457	2.23848			514.304	0.0155011	0.3909	0.039655	0.968368	0.0139595	0.997326	0.00116267
ENSMUSG00000002341.8	Ncan	6.52018	6.38865	5.84852	6.23109	6.36362	6.50474	5.84852	5.84852	6.32901	5.66297	1.746	1.7503	0.997542	0.318502	0.496888	0.587934	0.230672			5.66297	1.92152	1.7431	1.10236	0.270305	0.568145	0.547164	0.261883			5.66297	0.175521	1.68742	0.104017	0.917155	0.037557	0.994048	0.00259274
ENSMUSG00000002342.17	Tmem161a	8.61625	8.4193	7.80515	8.14856	8.37808	8.65949	8.26505	8.42187	8.10673	218.191	0.0747276	0.361842	0.20652	0.836385	0.0775939	0.930475	0.0312952			218.191	0.199123	0.360343	0.552593	0.580542	0.236166	0.798033	0.0979789			218.191	0.124395	0.361345	0.344256	0.730653	0.136289	0.982943	0.00747177
ENSMUSG00000002343.11	Armc6	7.43865	7.29012	7.56421	7.80527	7.64332	7.69102	7.05156	7.42144	7.47832	84.7952	0.209201	0.365429	0.57248	0.566997	0.24642	0.785799	0.104689			84.7952	0.734839	0.359287	2.04527	0.0408281	1.38904	0.178995	0.74716			84.7952	0.525638	0.35965	1.46153	0.143871	0.842028	0.791908	0.101325
ENSMUSG00000002345.18	Borcs8	8.67806	8.22963	8.09346	8.49844	8.42162	8.7132	8.01426	8.15291	8.60956	232.759	0.107586	0.33867	0.317671	0.750735	0.124514	0.887866	0.0516527			232.759	0.376783	0.337214	1.11734	0.263849	0.578644	0.541872	0.266103			232.759	0.269197	0.337706	0.797136	0.425372	0.371231	0.935258	0.0290683
ENSMUSG00000002346.16	Slc25a42	6.29704	6.22999	6.14201	6.73813	6.42011	7.19544	6.64276	6.17749	6.39418	14.1195	-1.26164	1.00716	-1.25267	0.210326	0.677107	0.475612	0.322748			14.1195	1.56264	0.920529	1.69755	0.0895931	1.04773	0.294285	0.531232			14.1195	2.82428	0.985729	2.86517	0.00416784	2.38009	0.208365	0.681175
ENSMUSG00000002365.10	Snx9	9.92394	9.74417	10.1498	10.0377	9.49318	9.98245	10.0983	10.2129	10.0555	898.737	-0.195715	0.237971	-0.822431	0.410831	0.386336	0.666129	0.176441			898.737	-0.298604	0.237786	-1.25577	0.209201	0.679437	0.479115	0.31956			898.737	-0.102889	0.238328	-0.431712	0.665951	0.176558	0.97635	0.0103944
ENSMUSG00000002372.9	Ranbp3	9.60083	9.33352	9.18946	9.40851	9.41348	9.27685	9.21778	9.3381	9.44542	548.409	0.05754	0.209261	0.274967	0.783342	0.106049	0.904802	0.0434466			548.409	0.0370236	0.208904	0.177228	0.85933	0.0658402	0.943397	0.0253056			548.409	-0.0205164	0.209303	-0.0980221	0.921915	0.0353092	0.994915	0.00221416
ENSMUSG00000002379.7	Ndufa11	10.3252	10.5368	10.7552	10.3189	10.3994	10.6716	9.70451	9.77043	10.1763	1178.66	0.717566	0.238546	3.00808	0.00262902	2.58021	0.0254111	1.59498			1178.66	0.632824	0.238472	2.65366	0.00796236	2.09896	0.0578799	1.23747			1178.66	-0.0847428	0.238066	-0.355963	0.721868	0.141542	0.981997	0.00788978
ENSMUSG00000002393.14	Nr2f6	7.31784	7.23862	7.26232	7.50721	6.92667	7.4792	6.921	7.71428	7.10385	63.7315	-0.0667419	0.546582	-0.122108	0.902814	0.0444018	0.96035	0.0175706			63.7315	0.0654604	0.544631	0.120192	0.904331	0.0436726	0.962958	0.0163929			63.7315	0.132202	0.547443	0.241491	0.809175	0.0919576	0.98447	0.00679742
ENSMUSG00000002395.14	Use1	10.6388	10.5221	11.1114	10.474	10.6474	10.5662	10.7099	10.0412	10.8836	1491.1	0.206852	0.28687	0.721066	0.470869	0.3271	0.718942	0.143306			1491.1	-0.0251574	0.286915	-0.0876824	0.930129	0.0314568	0.973384	0.0117159			1491.1	-0.23201	0.286932	-0.808587	0.418753	0.378042	0.934009	0.0296489
ENSMUSG00000002396.8	Ocel1	7.71154	7.31753	7.51779	7.29616	7.31851	7.48743	7.1737	7.2881	7.84983	79.6269	0.103289	0.439286	0.235128	0.814109	0.0893174	0.919184	0.0365975			79.6269	-0.20433	0.438893	-0.465559	0.641531	0.192782	0.832596	0.0795658			79.6269	-0.307619	0.441241	-0.697167	0.485698	0.313634	0.948676	0.0228823
ENSMUSG00000002409.18	Dyrk1b	8.02643	8.34103	7.79857	7.97575	7.86103	8.19526	7.91608	7.67374	7.72038	147.427	0.489864	0.322284	1.51997	0.128517	0.891038	0.356423	0.448035			147.427	0.399858	0.321733	1.24282	0.213933	0.669723	0.483913	0.315233			147.427	-0.0900056	0.320644	-0.280703	0.778938	0.108497	0.98342	0.00726076
ENSMUSG00000002413.15	Braf	6.47204	6.78572	6.93059	6.70565	6.81382	6.87501	6.88284	7.41711	6.56948	29.8793	-0.79066	0.693848	-1.13953	0.254482	0.594342	0.524364	0.280367			29.8793	-0.635377	0.687743	-0.923858	0.35556	0.449087	0.633466	0.198277			29.8793	0.155282	0.700771	0.221588	0.824635	0.0837385	0.985572	0.00631172
ENSMUSG00000002416.13	Ndufb2	8.66784	8.81386	8.64295	8.65211	8.96494	8.93405	8.20323	8.55114	8.71238	308.142	0.278076	0.263025	1.05722	0.29041	0.536988	0.560091	0.251741			308.142	0.469258	0.261926	1.79157	0.073202	1.13548	0.258796	0.587042			308.142	0.191182	0.261988	0.729735	0.465552	0.332032	0.94629	0.0239759
ENSMUSG00000002428.12	Hltf	7.50951	7.87956	7.54607	7.7595	7.73263	7.76468	8.14835	8.03945	7.77387	123.971	-0.572989	0.311743	-1.83801	0.0660603	1.18006	0.240521	0.618847			123.971	-0.409181	0.308147	-1.32788	0.184218	0.734667	0.444764	0.351871			123.971	0.163808	0.314224	0.521309	0.602152	0.220294	0.966221	0.0149233
ENSMUSG00000002455.14	Prpf6	9.37476	9.51757	9.25736	9.57382	9.42137	9.28949	9.72638	9.81032	9.59034	622.483	-0.37903	0.196765	-1.9263	0.0540665	1.26707	0.21112	0.675471			622.483	-0.325224	0.196099	-1.65847	0.0972227	1.01223	0.309028	0.510002			622.483	0.0538061	0.1974	0.272574	0.785181	0.10503	0.98342	0.00726076
ENSMUSG00000002458.13	Rgs19	10.4087	10.0192	9.66353	10.0717	10.2891	9.93632	9.68132	9.91959	10.1853	940.132	0.134153	0.276291	0.48555	0.627286	0.202534	0.821347	0.0854734			940.132	0.1829	0.276054	0.662553	0.507617	0.294464	0.748177	0.125995			940.132	0.0487469	0.276134	0.176533	0.859875	0.0655647	0.99047	0.00415869
ENSMUSG00000002477.5	Snrpd1	8.43763	8.20183	9.06553	8.29352	8.49563	8.48214	8.73645	8.55696	8.50545	268.94	0.0176754	0.329039	0.0537184	0.957159	0.0190157	0.982527	0.00765552			268.94	-0.24259	0.329219	-0.736865	0.461204	0.336107	0.717002	0.14448			268.94	-0.260266	0.329955	-0.788791	0.430234	0.366295	0.935258	0.0290683
ENSMUSG00000002486.15	Tchp	8.22682	8.25704	8.37184	8.38486	8.78167	8.29298	7.56977	7.62391	7.77504	189.264	1.00818	0.281972	3.57547	0.000349602	3.45643	0.00500047	2.30099			189.264	1.31565	0.280075	4.69748	2.63391e-06	5.5794	7.41898e-05	4.12966			189.264	0.307466	0.275693	1.11525	0.264744	0.577173	0.883212	0.0539348
ENSMUSG00000002489.16	Tiam1	6.45512	6.48021	6.66967	6.82759	6.46187	6.01726	6.7146	6.87376	6.60414	16.3984	-0.743075	0.955891	-0.777364	0.436944	0.359574	0.688594	0.162037			16.3984	-0.80964	0.939096	-0.862149	0.388606	0.410491	0.663106	0.178417			16.3984	-0.0665655	0.960725	-0.0692868	0.944761	0.0246779	0.99522	0.00208106
ENSMUSG00000002496.10	Tsc2	9.86831	9.89041	10.1039	9.90794	10.1579	9.78752	9.42958	9.40504	9.90815	810.626	0.408766	0.241515	1.69251	0.0905496	1.04311	0.29174	0.535005			810.626	0.411257	0.241096	1.70578	0.0880497	1.05527	0.290644	0.536639			810.626	0.00249084	0.240993	0.0103357	0.991753	0.00359628	1	0
ENSMUSG00000002500.15	Rpl3l	5.84852	5.84852	5.84852	5.84852	6.38984	5.84852	6.15678	5.84852	5.84852	1.20539	-2.04264	4.01625	-0.508593	0.611037	0.213932		#NUM!			1.20539	1.6865	3.86773	0.436045	0.662804	0.178615		#NUM!			1.20539	3.72914	3.9343	0.947854	0.343204	0.464448		#NUM!
ENSMUSG00000002504.15	Slc9a3r2	6.54858	7.19913	5.84852	7.35123	6.69142	7.41638	5.84852	6.49259	6.03926	27.161	2.38883	1.39275	1.71519	0.0863096	1.06394	0.28397	0.546727			27.161	3.65244	1.38561	2.63597	0.0083896	2.07626	0.0600569	1.22144			27.161	1.26361	1.34909	0.936639	0.348944	0.457244	0.917687	0.0373056
ENSMUSG00000002524.17	Puf60	11.6505	11.7581	11.6989	11.4735	11.7839	11.8207	11.3074	11.526	11.5086	3039.92	0.262195	0.175646	1.49275	0.135502	0.868053	0.367937	0.434227			3039.92	0.259831	0.175545	1.48014	0.138835	0.857501	0.381792	0.418173			3039.92	-0.00236398	0.175543	-0.0134667	0.989255	0.00469153	1	0
ENSMUSG00000002546.16	Golga2	8.7756	9.24435	8.84981	9.24558	9.05554	8.80286	8.65757	8.84328	8.82433	381.472	0.25009	0.260274	0.96087	0.336618	0.472863	0.604547	0.21857			381.472	0.342134	0.259486	1.3185	0.187335	0.727382	0.449462	0.347307			381.472	0.0920439	0.259616	0.354538	0.722936	0.1409	0.982335	0.00774057
ENSMUSG00000002550.16	Uck1	8.79819	8.75448	8.64413	9.28478	9.00885	8.78864	8.94518	8.76861	8.71478	359.468	-0.103073	0.238933	-0.431387	0.666187	0.176404	0.842832	0.0742592			359.468	0.29042	0.237116	1.2248	0.22065	0.656296	0.492437	0.307649			359.468	0.393493	0.238317	1.65113	0.0987112	1.00563	0.744914	0.127894
ENSMUSG00000002565.16	Scin	5.84852	5.84852	5.84852	5.84852	5.84852	5.84852	6.03469	6.24064	5.84852	0.58265	-3.08213	3.95322	-0.77965	0.435597	0.360915		#NUM!			0.58265	-3.31288	3.95329	-0.838006	0.402027	0.395745		#NUM!			0.58265	0	4.08046	0	1	0		#NUM!
ENSMUSG00000002578.18	Ikzf4	5.84852	6.32798	5.84852	5.84852	5.84852	6.04412	6.35949	5.84852	5.84852	1.64308	-0.160614	3.40487	-0.0471718	0.962376	0.0166551		#NUM!			1.64308	-2.79013	3.55553	-0.784729	0.432612	0.363901	0.696907	0.156825			1.64308	-2.62951	3.56359	-0.737882	0.460586	0.336689		#NUM!
ENSMUSG00000002580.7	Mien1	8.92316	8.81816	8.59352	9.13545	8.89211	9.13029	8.64481	8.48433	8.8816	353.342	0.140595	0.244521	0.574983	0.565303	0.247719	0.784318	0.105508			353.342	0.485418	0.243066	1.99706	0.0458181	1.33896	0.193261	0.713855			353.342	0.344823	0.243547	1.41584	0.156823	0.80459	0.805133	0.0941325
ENSMUSG00000002588.13	Pon1	5.84852	5.84852	6.02808	6.15719	5.84852	5.84852	5.84852	5.84852	5.84852	0.393496	1.12709	4.08046	0.276216	0.782382	0.106581		#NUM!			0.393496	2.35425	4.01631	0.586173	0.557759	0.253553		#NUM!			0.393496	1.22716	4.01624	0.30555	0.759947	0.119217		#NUM!
ENSMUSG00000002602.16	Axl	7.03072	7.35348	6.77738	6.72631	7.32972	8.02651	7.09035	7.66702	7.60384	69.6454	-0.854177	0.682216	-1.25206	0.210547	0.676652	0.47585	0.32253			69.6454	0.00162053	0.671387	0.00241371	0.998074	0.000837197	0.999987	5.56442e-06			69.6454	0.855798	0.68239	1.25412	0.209799	0.678197	0.852552	0.0692789
ENSMUSG00000002603.15	Tgfb1	7.42008	7.34138	7.85938	8.01999	7.40786	7.38214	9.13375	8.02742	8.64787	164.642	-1.72717	0.48419	-3.56714	0.000360902	3.44261	0.00512662	2.29017			164.642	-1.58659	0.482024	-3.29151	0.000996495	3.00152	0.0115082	1.93899			164.642	0.140581	0.486575	0.28892	0.772643	0.112021	0.983419	0.00726122
ENSMUSG00000002608.8	Ccdc97	8.3208	8.37442	7.84893	8.37359	8.5985	8.57714	8.20293	8.5357	8.61778	232.836	-0.374886	0.303491	-1.23524	0.216739	0.664062	0.482089	0.316873			232.836	0.078102	0.301116	0.259375	0.795346	0.0994439	0.916134	0.0380408			232.836	0.452988	0.30349	1.49259	0.135544	0.867921	0.786916	0.104072
ENSMUSG00000002617.14	Zfp40	6.84991	6.8782	6.6598	6.83554	6.94385	7.06012	6.75047	6.59365	6.83633	27.9166	0.239712	0.509632	0.470362	0.638096	0.195114	0.827394	0.0822875			27.9166	0.676322	0.49615	1.36314	0.172838	0.76236	0.430299	0.36623			27.9166	0.436611	0.500965	0.871539	0.38346	0.41628	0.926462	0.0331724
ENSMUSG00000002625.10	Akap8l	10.5519	10.5659	9.88513	10.5717	10.5016	10.3807	10.4077	10.9111	10.6879	1353.89	-0.342558	0.262881	-1.30309	0.192544	0.71547	0.451112	0.345716			1353.89	-0.212086	0.262599	-0.807642	0.419296	0.377479	0.686407	0.163419			1353.89	0.130472	0.26304	0.496017	0.619883	0.20769	0.96806	0.0140976
ENSMUSG00000002635.11	Pdcd2l	9.11117	8.98889	8.84026	9.17087	8.66353	9.1937	9.10876	8.8054	9.25022	412.936	-0.101379	0.273761	-0.370319	0.711145	0.148042	0.866031	0.0624667			412.936	-0.0453761	0.273146	-0.166124	0.868059	0.0614507	0.946526	0.0238674			412.936	0.0560028	0.273962	0.204418	0.838026	0.0767423	0.987487	0.00546867
ENSMUSG00000002658.9	Gtf2f1	9.90767	10.2261	10.9107	10.2996	10.2314	10.4755	9.93544	10.1121	10.2881	1143.71	0.320243	0.297354	1.07697	0.281492	0.550534	0.551031	0.258824			1143.71	0.242385	0.29727	0.815371	0.41486	0.382099	0.683168	0.165472			1143.71	-0.0778572	0.297219	-0.261953	0.793358	0.100531	0.98447	0.00679742
ENSMUSG00000002660.8	Clpp	9.51543	9.41629	9.61569	9.57823	9.5447	9.71143	9.14602	9.20229	9.50475	604.072	0.267049	0.202759	1.31707	0.187814	0.726273	0.446098	0.35057			604.072	0.378182	0.202231	1.87005	0.061477	1.21129	0.231681	0.63511			604.072	0.111133	0.202167	0.549711	0.582518	0.234691	0.964226	0.015821
ENSMUSG00000002661.14	Alkbh7	8.40597	8.63299	8.19983	8.38975	8.29753	8.34831	8.16217	8.03213	8.18934	211.65	0.433227	0.248083	1.7463	0.0807595	1.09281	0.272294	0.564961			211.65	0.319573	0.247788	1.2897	0.197154	0.705195	0.46365	0.333809			211.65	-0.113653	0.24704	-0.460061	0.645472	0.190122	0.971346	0.0126263
ENSMUSG00000002664.2	Pspn	6.13576	6.04032	6.35425	6.18569	6.16185	6.2743	6.1622	6.28427	6.40212	4.2257	-0.676321	1.19195	-0.567406	0.570438	0.243791	0.788454	0.103224			4.2257	-0.596522	1.1766	-0.50699	0.612162	0.213134	0.815584	0.0885312			4.2257	0.0797989	1.22258	0.0652709	0.947958	0.0232108	0.99522	0.00208106
ENSMUSG00000002668.8	Dennd1c	9.73288	10.2396	9.66305	9.97837	9.54269	9.98227	9.70258	10.3636	10.1718	881.665	-0.228967	0.292143	-0.783749	0.433188	0.363324	0.686027	0.163659			881.665	-0.2883	0.2919	-0.987665	0.323317	0.490372	0.602175	0.220277			881.665	-0.0593334	0.292504	-0.202846	0.839255	0.0761059	0.987487	0.00546867
ENSMUSG00000002679.14	Med6	8.03217	7.81822	7.83747	7.61	7.68524	7.62192	8.26375	7.76243	8.15005	135.044	-0.279261	0.302527	-0.923094	0.355958	0.448601	0.621636	0.206464			135.044	-0.725167	0.304165	-2.38412	0.0171199	1.7665	0.101139	0.995083			135.044	-0.445906	0.307345	-1.45083	0.146826	0.833197	0.794757	0.0997657
ENSMUSG00000002699.13	Lcp2	6.98456	7.64786	7.29901	8.53023	7.53455	6.53232	7.76093	8.06266	8.17365	114.891	-1.20048	0.754217	-1.59169	0.111455	0.952899	0.329478	0.482174			114.891	-0.354913	0.750113	-0.473146	0.636109	0.196469	0.829838	0.0810068			114.891	0.845563	0.755102	1.1198	0.262799	0.580376	0.880797	0.055124
ENSMUSG00000002718.14	Cse1l	8.83279	9.00837	9.05772	8.85733	9.06044	9.19284	9.20876	8.75798	8.80174	397.802	0.0385359	0.249648	0.154361	0.877325	0.0568395	0.950525	0.0220365			397.802	0.130692	0.248581	0.525754	0.599059	0.22253	0.80746	0.0928789			397.802	0.0921562	0.249531	0.369318	0.711891	0.147587	0.981601	0.00806484
ENSMUSG00000002728.14	Naa20	8.22872	7.95394	8.12358	8.21909	8.33238	8.02066	8.21071	8.14461	7.99929	179.032	-0.0255211	0.260647	-0.0979146	0.922	0.035269	0.969531	0.0134385			179.032	0.11341	0.258407	0.438883	0.660746	0.179965	0.842408	0.0744776			179.032	0.138932	0.260327	0.533682	0.593562	0.226534	0.966221	0.0149233
ENSMUSG00000002731.6	Prkra	6.35307	6.18534	6.14155	6.17824	6.24244	6.03895	6.62921	6.77623	6.50224	8.3326	-2.1029	0.934107	-2.25125	0.02437	1.61314	0.126185	0.898993			8.3326	-2.68158	0.959133	-2.79584	0.00517649	2.28596	0.0421154	1.37556			8.3326	-0.578679	1.03582	-0.558666	0.57639	0.239284	0.963922	0.0159581
ENSMUSG00000002732.14	Fkbp7	6.71336	6.52812	6.56086	6.25	6.39927	6.25018	6.70788	6.58474	6.62795	13.3114	-0.16806	0.652667	-0.257498	0.796795	0.0986536	0.911032	0.0404665			13.3114	-1.61003	0.688489	-2.3385	0.0193613	1.71307	0.11061	0.956205			13.3114	-1.44197	0.698932	-2.06311	0.0391022	1.4078	0.57115	0.24325
ENSMUSG00000002733.8	Plekha3	6.57962	6.84217	6.66389	7.10744	7.02479	6.95337	6.98522	7.49501	6.7598	36.6793	-1.22004	0.583004	-2.09269	0.036377	1.43917	0.164723	0.783245			36.6793	-0.249479	0.56444	-0.441994	0.658494	0.181448	0.840959	0.075225			36.6793	0.970566	0.585641	1.65727	0.0974645	1.01115	0.74398	0.128439
ENSMUSG00000002741.9	Ykt6	7.30013	7.40863	7.40313	7.54523	7.46046	7.57929	7.46949	7.37348	7.43656	78.019	-0.111151	0.293151	-0.379161	0.704569	0.152077	0.863034	0.0639722			78.019	0.200246	0.286591	0.698717	0.484729	0.314501	0.732976	0.13491			78.019	0.311397	0.291935	1.06667	0.286123	0.543448	0.888398	0.0513922
ENSMUSG00000002748.7	Baz1b	9.55183	9.54714	9.87487	9.56212	9.24626	9.45481	9.73479	9.71433	9.56528	661.594	-0.00887926	0.208893	-0.0425062	0.966095	0.0149801	0.985972	0.00613541			661.594	-0.288387	0.208928	-1.38032	0.167489	0.776015	0.422885	0.373778			661.594	-0.279508	0.209453	-1.33446	0.182052	0.739804	0.82688	0.0825574
ENSMUSG00000002763.16	Pex6	8.46008	8.22824	8.03088	8.13155	7.96392	7.84679	8.97615	9.49822	8.86906	269.125	-1.18647	0.307848	-3.85407	0.000116168	3.93491	0.00195734	2.70833			269.125	-1.59128	0.308867	-5.15198	2.57754e-07	6.58879	9.01215e-06	5.04517			269.125	-0.404808	0.312799	-1.29415	0.195615	0.708599	0.838509	0.0764923
ENSMUSG00000002767.13	Mrpl2	9.77523	9.71525	10.4495	9.6429	9.93428	10.0256	9.48866	9.30483	9.66321	788.303	0.603226	0.283438	2.12825	0.0333166	1.47734	0.156381	0.805816			788.303	0.442293	0.283398	1.56068	0.1186	0.925914	0.348686	0.457566			788.303	-0.160933	0.282996	-0.568674	0.569577	0.244447	0.963922	0.0159581
ENSMUSG00000002768.8	Mea1	9.74719	9.49049	9.62386	9.4981	9.58733	9.829	9.04779	9.17055	9.26713	610.752	0.546258	0.203602	2.68296	0.00729734	2.13684	0.0549409	1.2601			610.752	0.570623	0.203294	2.80689	0.00500227	2.30083	0.0410134	1.38707			610.752	0.0243656	0.202753	0.120174	0.904345	0.0436656	0.99364	0.00277085
ENSMUSG00000002769.9	Gnmt	6.77833	6.7123	6.96062	6.60755	6.35739	6.76342	6.68528	6.36773	6.5185	18.8529	1.03969	0.682329	1.52374	0.127574	0.894238	0.354802	0.450013			18.8529	0.250381	0.692893	0.361356	0.717833	0.143976	0.876201	0.057396			18.8529	-0.789311	0.678008	-1.16416	0.244359	0.611972	0.869152	0.0609043
ENSMUSG00000002771.12	Grin2d	5.84852	6.03605	5.84852	6.03966	5.84852	5.84852	6.17011	5.84852	6.17989	0.879576	-2.29819	3.26157	-0.704629	0.481041	0.317818		#NUM!			0.879576	-2.49424	3.2616	-0.764728	0.444434	0.352193		#NUM!			0.879576	-0.196047	3.42044	-0.0573163	0.954293	0.0203182		#NUM!
ENSMUSG00000002778.14	Kdelr1	8.75712	8.89485	8.4258	9.01372	8.53915	8.98192	8.5196	7.901	8.88953	307.371	0.289561	0.381002	0.759999	0.447255	0.349445	0.697662	0.156355			307.371	0.489204	0.379979	1.28745	0.197938	0.703471	0.464712	0.332817			307.371	0.199643	0.379969	0.525419	0.599292	0.222362	0.966221	0.0149233
[truncated: 14,131 more rows]

## Sheet: Figure 5e
Figure 5e
Eµ-MTCP1 vs Wildtype
Ingenuity Canonical Pathways	-log(p-value)
Threonine Degradation II	2
Pentose Phosphate Pathway (Oxidative Branch)	1.7
PRPP Biosynthesis I	1.7
Calcium Signaling	1.69
FAK Signaling	1.68
RhoGDI Signaling	1.67
[truncated: 37 more rows]

## Sheet: Figure 6a,b
Figure 6a,b
[truncated: 28 more rows]

## Sheet: Figure 6c,d
Figure 6c,d
[truncated: 20 more rows]
[truncated: 11 more columns]

## Sheet: Sup. Figure 1c
Supplemental Figure 1c
[truncated: 22 more rows]

[truncated: 2 more sheets: Sheet1, Sup. Figure 5a]
